# Supplementary material for: O-GlcNAcylation enhances CPS1 catalytic efficiency for ammonia and promotes ureagenesis
Source: Nat Commun. 2022 Sep 5;13:5212. doi: 10.1038/s41467-022-32904-x (PMC9445089; doi:10.1038/s41467-022-32904-x)
Supplement: Supplementary file 5 — Supplementary Data 1 [file 41467_2022_32904_MOESM5_ESM.xls]

## Sheet: Proteins
Protein IDs	Majority protein IDs	Fasta headers	Razor + unique peptides C1	Razor + unique peptides C1_r	Razor + unique peptides C2	Razor + unique peptides C2_r	Razor + unique peptides C3	Razor + unique peptides C3_r	Sequence coverage [%]	LFQ intensity C1	LFQ intensity C1_r	LFQ intensity C2	LFQ intensity C2_r	LFQ intensity C3	LFQ intensity C3_r	Gene Names
sp|E9Q557|DESP_MOUSE;tr|E9PZW0|E9PZW0_MOUSE;tr|Q9CV95|Q9CV95_MOUSE;tr|Q8BP77|Q8BP77_MOUSE;tr|F6R059|F6R059_MOUSE;REV__tr|E9QMD3|E9QMD3_MOUSE;REV__sp|Q61329|ZFHX3_MOUSE;sp|Q8R0W0|EPIPL_MOUSE	sp|E9Q557|DESP_MOUSE;tr|E9PZW0|E9PZW0_MOUSE	>sp|E9Q557|DESP_MOUSE Desmoplakin OS=Mus musculus GN=Dsp PE=1 SV=1;>tr|E9PZW0|E9PZW0_MOUSE Desmoplakin OS=Mus musculus GN=Dsp PE=1 SV=1	14	13	32	32	52	57	20.4	440980000	407460000	797790000	795300000	955370000	918190000	Dsp
tr|Q3TN99|Q3TN99_MOUSE;tr|Q3UNR3|Q3UNR3_MOUSE;sp|O35488|S27A2_MOUSE;tr|A2ANX6|A2ANX6_MOUSE	tr|Q3TN99|Q3TN99_MOUSE;tr|Q3UNR3|Q3UNR3_MOUSE;sp|O35488|S27A2_MOUSE;tr|A2ANX6|A2ANX6_MOUSE	>tr|Q3TN99|Q3TN99_MOUSE Putative uncharacterized protein (Fragment) OS=Mus musculus GN=Slc27a2 PE=2 SV=1;>tr|Q3UNR3|Q3UNR3_MOUSE Putative uncharacterized protein (Fragment) OS=Mus musculus GN=Slc27a2 PE=2 SV=1;>sp|O35488|S27A2_MOUSE Very long-chain acyl-Co	0	0	0	0	2	2	5.2	0	0	0	0	14038000	13327000	Slc27a2
sp|O35490|BHMT1_MOUSE;sp|Q91WS4|BHMT2_MOUSE	sp|O35490|BHMT1_MOUSE	>sp|O35490|BHMT1_MOUSE Betaine--homocysteine S-methyltransferase 1 OS=Mus musculus GN=Bhmt PE=1 SV=1	1	1	2	2	1	2	8.8	0	0	27521000	11465000	0	0	Bhmt
tr|Q9JJ20|Q9JJ20_MOUSE;sp|O70456|1433S_MOUSE	tr|Q9JJ20|Q9JJ20_MOUSE;sp|O70456|1433S_MOUSE	>tr|Q9JJ20|Q9JJ20_MOUSE 14-3-3 protein sigma OS=Mus musculus GN=Sfn PE=2 SV=1;>sp|O70456|1433S_MOUSE 14-3-3 protein sigma OS=Mus musculus GN=Sfn PE=1 SV=2	0	0	2	1	1	1	8.5	0	0	0	0	0	5361700	Sfn
tr|A0A1B0GT41|A0A1B0GT41_MOUSE;tr|A0A1B0GQX5|A0A1B0GQX5_MOUSE;tr|D3YVR7|D3YVR7_MOUSE;tr|D3YZQ9|D3YZQ9_MOUSE;tr|D3YZE4|D3YZE4_MOUSE;tr|Q99K20|Q99K20_MOUSE;tr|A0A1B0GSR9|A0A1B0GSR9_MOUSE;tr|Q3UDU4|Q3UDU4_MOUSE;tr|Q64483|Q64483_MOUSE;tr|Q564E2|Q564E2_MOUSE;tr|Q548Z6|Q548Z6_MOUSE;tr|Q3TI99|Q3TI99_MOUSE;tr|Q3THB4|Q3THB4_MOUSE;tr|Q3TCI7|Q3TCI7_MOUSE;sp|P06151|LDHA_MOUSE;sp|P00342|LDHC_MOUSE;tr|A0A1B0GS…	tr|A0A1B0GT41|A0A1B0GT41_MOUSE;tr|A0A1B0GQX5|A0A1B0GQX5_MOUSE;tr|D3YVR7|D3YVR7_MOUSE;tr|D3YZQ9|D3YZQ9_MOUSE;tr|D3YZE4|D3YZE4_MOUSE;tr|Q99K20|Q99K20_MOUSE;tr|A0A1B0GSR9|A0A1B0GSR9_MOUSE;tr|Q3UDU4|Q3UDU4_MOUSE;tr|Q64483|Q64483_MOUSE;tr|Q564E2|Q564E2_MOUSE;tr|Q548Z6|Q548Z6_MOUSE;tr|Q3TI99|Q3TI99_MOUSE;tr|Q3THB4|Q3THB4_MOUSE;tr|Q3TCI7|Q3TCI7_MOUSE;sp|P06151|LDHA_MOUSE;sp|P00342|LDHC_MOUSE;tr|A0A1B0GS…	>tr|A0A1B0GT41|A0A1B0GT41_MOUSE L-lactate dehydrogenase A chain (Fragment) OS=Mus musculus GN=Ldha PE=1 SV=1;>tr|A0A1B0GQX5|A0A1B0GQX5_MOUSE L-lactate dehydrogenase OS=Mus musculus GN=Ldha PE=1 SV=1;>tr|D3YVR7|D3YVR7_MOUSE L-lactate dehydrogenase (Fragment	0	0	1	1	2	2	11.9	0	0	0	0	15432000	14156000	Ldha
sp|P01837|IGKC_MOUSE;tr|A0A075B5P2|A0A075B5P2_MOUSE;tr|A0A0M3KL49|A0A0M3KL49_MOUSE;tr|Q65ZC0|Q65ZC0_MOUSE;tr|A2P1G9|A2P1G9_MOUSE;tr|A2NHM3|A2NHM3_MOUSE;tr|I6L991|I6L991_MOUSE;tr|I6L978|I6L978_MOUSE;tr|I6L958|I6L958_MOUSE;tr|A0A125T904|A0A125T904_MOUSE;tr|A0A0U5BC76|A0A0U5BC76_MOUSE;tr|A0A0M4KEQ7|A0A0M4KEQ7_MOUSE;tr|A0A0C6EL31|A0A0C6EL31_MOUSE;tr|A0A0B6VQ20|A0A0B6VQ20_MOUSE;tr|Q5XFY8|Q5XFY8_MOUSE;…	sp|P01837|IGKC_MOUSE;tr|A0A075B5P2|A0A075B5P2_MOUSE;tr|A0A0M3KL49|A0A0M3KL49_MOUSE;tr|Q65ZC0|Q65ZC0_MOUSE;tr|A2P1G9|A2P1G9_MOUSE;tr|A2NHM3|A2NHM3_MOUSE;tr|I6L991|I6L991_MOUSE;tr|I6L978|I6L978_MOUSE;tr|I6L958|I6L958_MOUSE;tr|A0A125T904|A0A125T904_MOUSE;tr|A0A0U5BC76|A0A0U5BC76_MOUSE;tr|A0A0M4KEQ7|A0A0M4KEQ7_MOUSE;tr|A0A0C6EL31|A0A0C6EL31_MOUSE;tr|A0A0B6VQ20|A0A0B6VQ20_MOUSE;tr|Q5XFY8|Q5XFY8_MOUSE;…	>sp|P01837|IGKC_MOUSE Ig kappa chain C region OS=Mus musculus PE=1 SV=1;>tr|A0A075B5P2|A0A075B5P2_MOUSE Protein Igkc (Fragment) OS=Mus musculus GN=Igkc PE=1 SV=1;>tr|A0A0M3KL49|A0A0M3KL49_MOUSE Fab4201 heavy chain OS=Mus musculus PE=1 SV=1;>tr|Q65ZC0|Q65ZC	1	1	1	3	2	3	43.4	0	0	0	74062000	37765000	35998000	Igkc
tr|A0A075B5P5|A0A075B5P5_MOUSE;sp|P03987|IGHG3_MOUSE;tr|Q6KAM2|Q6KAM2_MOUSE	tr|A0A075B5P5|A0A075B5P5_MOUSE;sp|P03987|IGHG3_MOUSE;tr|Q6KAM2|Q6KAM2_MOUSE	>tr|A0A075B5P5|A0A075B5P5_MOUSE Protein Ighg3 (Fragment) OS=Mus musculus GN=Ighg3 PE=4 SV=1;>sp|P03987|IGHG3_MOUSE Ig gamma-3 chain C region OS=Mus musculus PE=1 SV=2;>tr|Q6KAM2|Q6KAM2_MOUSE MFLJ00385 protein (Fragment) OS=Mus musculus GN=Ighg3 PE=2 SV=1	0	0	3	3	0	0	19.7	0	0	59580000	85083000	0	0	Ighg3
sp|P04104|K2C1_MOUSE	sp|P04104|K2C1_MOUSE	>sp|P04104|K2C1_MOUSE Keratin, type II cytoskeletal 1 OS=Mus musculus GN=Krt1 PE=1 SV=4	0	0	0	0	1	0	8	0	0	0	0	32514000	0	Krt1
tr|Q52L87|Q52L87_MOUSE;tr|Q3TIZ0|Q3TIZ0_MOUSE;sp|P68373|TBA1C_MOUSE;sp|P68369|TBA1A_MOUSE;sp|P05213|TBA1B_MOUSE;tr|Q99KA2|Q99KA2_MOUSE;tr|Q9D9Y2|Q9D9Y2_MOUSE;tr|Q5FW91|Q5FW91_MOUSE;sp|P05214|TBA3_MOUSE;tr|O89052|O89052_MOUSE;sp|Q9JJZ2|TBA8_MOUSE	tr|Q52L87|Q52L87_MOUSE;tr|Q3TIZ0|Q3TIZ0_MOUSE;sp|P68373|TBA1C_MOUSE;sp|P68369|TBA1A_MOUSE;sp|P05213|TBA1B_MOUSE;tr|Q99KA2|Q99KA2_MOUSE;tr|Q9D9Y2|Q9D9Y2_MOUSE;tr|Q5FW91|Q5FW91_MOUSE;sp|P05214|TBA3_MOUSE	>tr|Q52L87|Q52L87_MOUSE Tubulin alpha chain OS=Mus musculus GN=Tuba1c PE=1 SV=1;>tr|Q3TIZ0|Q3TIZ0_MOUSE Tubulin alpha chain OS=Mus musculus GN=Tuba1c PE=2 SV=1;>sp|P68373|TBA1C_MOUSE Tubulin alpha-1C chain OS=Mus musculus GN=Tuba1c PE=1 SV=1;>sp|P68369|TBA	1	1	1	1	1	2	8.7	0	0	0	0	0	21118000	Tuba1c
tr|Q542G9|Q542G9_MOUSE;sp|P07356|ANXA2_MOUSE;tr|Q9CZI7|Q9CZI7_MOUSE;tr|Q3UCD3|Q3UCD3_MOUSE;tr|B0V2N8|B0V2N8_MOUSE;tr|B0V2N7|B0V2N7_MOUSE;tr|Q99KH3|Q99KH3_MOUSE;tr|B0V2N5|B0V2N5_MOUSE	tr|Q542G9|Q542G9_MOUSE;sp|P07356|ANXA2_MOUSE;tr|Q9CZI7|Q9CZI7_MOUSE;tr|Q3UCD3|Q3UCD3_MOUSE;tr|B0V2N8|B0V2N8_MOUSE;tr|B0V2N7|B0V2N7_MOUSE	>tr|Q542G9|Q542G9_MOUSE Annexin OS=Mus musculus GN=Anxa2 PE=1 SV=1;>sp|P07356|ANXA2_MOUSE Annexin A2 OS=Mus musculus GN=Anxa2 PE=1 SV=2;>tr|Q9CZI7|Q9CZI7_MOUSE Annexin OS=Mus musculus GN=Anxa2 PE=2 SV=1;>tr|Q3UCD3|Q3UCD3_MOUSE Annexin OS=Mus musculus GN=An	1	1	6	5	8	6	26.3	0	0	43360000	42822000	68363000	85678000	An
tr|Q546G4|Q546G4_MOUSE;sp|P07724|ALBU_MOUSE;tr|K7R066|K7R066_MOUSE;tr|A0A1B0GRH7|A0A1B0GRH7_MOUSE;tr|D3Z4U9|D3Z4U9_MOUSE;tr|Q3TW14|Q3TW14_MOUSE;tr|Q542T3|Q542T3_MOUSE;sp|P70434|IRF7_MOUSE	tr|Q546G4|Q546G4_MOUSE;sp|P07724|ALBU_MOUSE	>tr|Q546G4|Q546G4_MOUSE Albumin 1 OS=Mus musculus GN=Alb PE=1 SV=1;>sp|P07724|ALBU_MOUSE Serum albumin OS=Mus musculus GN=Alb PE=1 SV=3	5	5	5	7	17	18	34.7	95646000	140550000	111570000	116010000	207230000	192470000	Alb
tr|Q91V38|Q91V38_MOUSE;tr|Q3UBU0|Q3UBU0_MOUSE;tr|Q3UAD6|Q3UAD6_MOUSE;sp|P08113|ENPL_MOUSE;tr|F7C312|F7C312_MOUSE;tr|Q3TUD6|Q3TUD6_MOUSE;tr|Q8CCY5|Q8CCY5_MOUSE;tr|Q8C2R2|Q8C2R2_MOUSE	tr|Q91V38|Q91V38_MOUSE;tr|Q3UBU0|Q3UBU0_MOUSE;tr|Q3UAD6|Q3UAD6_MOUSE;sp|P08113|ENPL_MOUSE;tr|F7C312|F7C312_MOUSE;tr|Q3TUD6|Q3TUD6_MOUSE;tr|Q8CCY5|Q8CCY5_MOUSE	>tr|Q91V38|Q91V38_MOUSE Heat shock protein 90, beta (Grp94), member 1 OS=Mus musculus GN=Hsp90b1 PE=2 SV=1;>tr|Q3UBU0|Q3UBU0_MOUSE Putative uncharacterized protein OS=Mus musculus GN=Hsp90b1 PE=2 SV=1;>tr|Q3UAD6|Q3UAD6_MOUSE Heat shock protein 90kDa beta (	0	0	0	0	2	1	6.6	0	0	0	0	15979000	0	Hsp90b1
tr|A5JUZ1|A5JUZ1_MOUSE;tr|A0A0A6YW67|A0A0A6YW67_MOUSE;tr|E9Q9J0|E9Q9J0_MOUSE;tr|Q5M9K3|Q5M9K3_MOUSE;sp|P62984|RL40_MOUSE;tr|Q8C2K3|Q8C2K3_MOUSE;tr|Q642L7|Q642L7_MOUSE;sp|P62983|RS27A_MOUSE;tr|E9Q5F6|E9Q5F6_MOUSE;tr|Q922B0|Q922B0_MOUSE;tr|Q5SX22|Q5SX22_MOUSE;tr|Q3TH47|Q3TH47_MOUSE;tr|Q78XY9|Q78XY9_MOUSE;sp|P0CG49|UBB_MOUSE;tr|Q8R0Z9|Q8R0Z9_MOUSE;tr|Q922Z8|Q922Z8_MOUSE;tr|Q8VC46|Q8VC46_MOUSE;sp|P0C…	tr|A5JUZ1|A5JUZ1_MOUSE;tr|A0A0A6YW67|A0A0A6YW67_MOUSE;tr|E9Q9J0|E9Q9J0_MOUSE;tr|Q5M9K3|Q5M9K3_MOUSE;sp|P62984|RL40_MOUSE;tr|Q8C2K3|Q8C2K3_MOUSE;tr|Q642L7|Q642L7_MOUSE;sp|P62983|RS27A_MOUSE;tr|E9Q5F6|E9Q5F6_MOUSE;tr|Q922B0|Q922B0_MOUSE;tr|Q5SX22|Q5SX22_MOUSE;tr|Q3TH47|Q3TH47_MOUSE;tr|Q78XY9|Q78XY9_MOUSE;sp|P0CG49|UBB_MOUSE;tr|Q8R0Z9|Q8R0Z9_MOUSE;tr|Q922Z8|Q922Z8_MOUSE;tr|Q8VC46|Q8VC46_MOUSE;sp|P0C…	>tr|A5JUZ1|A5JUZ1_MOUSE Ubiqutin subunit 1 (Fragment) OS=Mus musculus GN=Ubc PE=2 SV=1;>tr|A0A0A6YW67|A0A0A6YW67_MOUSE MCG23377, isoform CRA_b OS=Mus musculus GN=Gm8797 PE=4 SV=1;>tr|E9Q9J0|E9Q9J0_MOUSE Ubiquitin-60S ribosomal protein L40 (Fragment) OS=Mus	3	3	6	5	8	7	88.2	104990000	94387000	105130000	100190000	121400000	124420000	Gm8797
tr|Q58E64|Q58E64_MOUSE;tr|Q3UZQ3|Q3UZQ3_MOUSE;tr|Q3UA81|Q3UA81_MOUSE;tr|Q3TII3|Q3TII3_MOUSE;sp|P10126|EF1A1_MOUSE;sp|P62631|EF1A2_MOUSE;tr|D3Z3I8|D3Z3I8_MOUSE;tr|D3YZ68|D3YZ68_MOUSE	tr|Q58E64|Q58E64_MOUSE;tr|Q3UZQ3|Q3UZQ3_MOUSE;tr|Q3UA81|Q3UA81_MOUSE;tr|Q3TII3|Q3TII3_MOUSE;sp|P10126|EF1A1_MOUSE;sp|P62631|EF1A2_MOUSE;tr|D3Z3I8|D3Z3I8_MOUSE;tr|D3YZ68|D3YZ68_MOUSE	>tr|Q58E64|Q58E64_MOUSE Elongation factor 1-alpha OS=Mus musculus GN=Eef1a1 PE=1 SV=1;>tr|Q3UZQ3|Q3UZQ3_MOUSE Elongation factor 1-alpha OS=Mus musculus GN=Eef1a1 PE=2 SV=1;>tr|Q3UA81|Q3UA81_MOUSE Elongation factor 1-alpha OS=Mus musculus GN=Eef1a1 PE=2 SV=	1	1	3	3	3	3	10.6	0	0	53445000	52652000	47470000	68582000	Eef1a1
tr|A0JLV3|A0JLV3_MOUSE;tr|B2RVD5|B2RVD5_MOUSE;tr|B2RTK3|B2RTK3_MOUSE;sp|Q8CGP2|H2B1P_MOUSE;sp|Q8CGP1|H2B1K_MOUSE;sp|Q6ZWY9|H2B1C_MOUSE;sp|Q64525|H2B2B_MOUSE;sp|Q64478|H2B1H_MOUSE;sp|Q64475|H2B1B_MOUSE;sp|P10854|H2B1M_MOUSE;sp|P10853|H2B1F_MOUSE;tr|Q8CBB6|Q8CBB6_MOUSE;tr|Q921L4|Q921L4_MOUSE;sp|Q9D2U9|H2B3A_MOUSE;sp|Q8CGP0|H2B3B_MOUSE;sp|Q64524|H2B2E_MOUSE;tr|A0JNS9|A0JNS9_MOUSE;sp|P70696|H2B1A_MOU…	tr|A0JLV3|A0JLV3_MOUSE;tr|B2RVD5|B2RVD5_MOUSE;tr|B2RTK3|B2RTK3_MOUSE;sp|Q8CGP2|H2B1P_MOUSE;sp|Q8CGP1|H2B1K_MOUSE;sp|Q6ZWY9|H2B1C_MOUSE;sp|Q64525|H2B2B_MOUSE;sp|Q64478|H2B1H_MOUSE;sp|Q64475|H2B1B_MOUSE;sp|P10854|H2B1M_MOUSE;sp|P10853|H2B1F_MOUSE;tr|Q8CBB6|Q8CBB6_MOUSE;tr|Q921L4|Q921L4_MOUSE;sp|Q9D2U9|H2B3A_MOUSE;sp|Q8CGP0|H2B3B_MOUSE;sp|Q64524|H2B2E_MOUSE;tr|A0JNS9|A0JNS9_MOUSE;sp|P70696|H2B1A_MOU…	>tr|A0JLV3|A0JLV3_MOUSE Histone H2B (Fragment) OS=Mus musculus GN=Hist1h2bj PE=2 SV=1;>tr|B2RVD5|B2RVD5_MOUSE Histone H2B OS=Mus musculus GN=Hist1h2bk PE=2 SV=1;>tr|B2RTK3|B2RTK3_MOUSE Histone H2B OS=Mus musculus GN=Hist1h2bm PE=1 SV=1;>sp|Q8CGP2|H2B1P_MOU	2	2	2	2	1	1	34.1	34389000	41202000	44342000	42488000	0	0	Hist1h2bm
tr|Q71LX8|Q71LX8_MOUSE;sp|P11499|HS90B_MOUSE;tr|Q80YC2|Q80YC2_MOUSE;tr|Q811H6|Q811H6_MOUSE;tr|E9Q0C3|E9Q0C3_MOUSE;tr|Q3TKB9|Q3TKB9_MOUSE;tr|Q8C5U3|Q8C5U3_MOUSE;tr|Q3TKG0|Q3TKG0_MOUSE;tr|A0PJ91|A0PJ91_MOUSE;tr|Q80Y52|Q80Y52_MOUSE;tr|Q3UIF3|Q3UIF3_MOUSE;tr|Q3TKA2|Q3TKA2_MOUSE;sp|P07901|HS90A_MOUSE;tr|Q3TJU7|Q3TJU7_MOUSE;tr|E9PX27|E9PX27_MOUSE;tr|H3BLM8|H3BLM8_MOUSE;tr|E9Q3D6|E9Q3D6_MOUSE;tr|B7ZC50|…	tr|Q71LX8|Q71LX8_MOUSE;sp|P11499|HS90B_MOUSE;tr|Q80YC2|Q80YC2_MOUSE;tr|Q811H6|Q811H6_MOUSE	>tr|Q71LX8|Q71LX8_MOUSE Heat shock protein 84b OS=Mus musculus GN=Hsp90ab1 PE=1 SV=1;>sp|P11499|HS90B_MOUSE Heat shock protein HSP 90-beta OS=Mus musculus GN=Hsp90ab1 PE=1 SV=3;>tr|Q80YC2|Q80YC2_MOUSE Hsp90ab1 protein (Fragment) OS=Mus musculus GN=Hsp90ab1	1	0	0	0	3	3	13.4	0	0	0	0	35896000	31576000	Hsp90ab1
sp|P11679|K2C8_MOUSE;tr|Q3UD36|Q3UD36_MOUSE;tr|A0A0A6YWC8|A0A0A6YWC8_MOUSE;tr|Q5FWJ3|Q5FWJ3_MOUSE;tr|Q3V2S4|Q3V2S4_MOUSE;tr|Q3UAX1|Q3UAX1_MOUSE;tr|Q3U6S1|Q3U6S1_MOUSE;tr|Q3TWV0|Q3TWV0_MOUSE;tr|Q3TFD9|Q3TFD9_MOUSE;sp|P20152|VIME_MOUSE;tr|Q3V2C6|Q3V2C6_MOUSE;tr|Q3V1K9|Q3V1K9_MOUSE;sp|P31001|DESM_MOUSE;tr|G5E846|G5E846_MOUSE;sp|P15331|PERI_MOUSE;tr|G3X981|G3X981_MOUSE	sp|P11679|K2C8_MOUSE	>sp|P11679|K2C8_MOUSE Keratin, type II cytoskeletal 8 OS=Mus musculus GN=Krt8 PE=1 SV=4	3	2	6	5	2	3	23.3	221290000	177660000	87928000	53767000	27625000	51617000	Krt8
sp|P16546|SPTN1_MOUSE;tr|B9EKJ1|B9EKJ1_MOUSE;tr|B2RXX6|B2RXX6_MOUSE;tr|A3KGU7|A3KGU7_MOUSE;tr|A3KGU9|A3KGU9_MOUSE;tr|B7ZWK3|B7ZWK3_MOUSE;tr|A3KGU5|A3KGU5_MOUSE;tr|E9Q447|E9Q447_MOUSE;tr|Q3URW8|Q3URW8_MOUSE;tr|Q3V1V5|Q3V1V5_MOUSE;tr|Q3TNY2|Q3TNY2_MOUSE;tr|A3KGU4|A3KGU4_MOUSE;tr|Q6PA04|Q6PA04_MOUSE;tr|Q58ES7|Q58ES7_MOUSE;tr|Q3TYI8|Q3TYI8_MOUSE	sp|P16546|SPTN1_MOUSE;tr|B9EKJ1|B9EKJ1_MOUSE;tr|B2RXX6|B2RXX6_MOUSE;tr|A3KGU7|A3KGU7_MOUSE;tr|A3KGU9|A3KGU9_MOUSE;tr|B7ZWK3|B7ZWK3_MOUSE;tr|A3KGU5|A3KGU5_MOUSE;tr|E9Q447|E9Q447_MOUSE	>sp|P16546|SPTN1_MOUSE Spectrin alpha chain, non-erythrocytic 1 OS=Mus musculus GN=Sptan1 PE=1 SV=4;>tr|B9EKJ1|B9EKJ1_MOUSE Spna2 protein OS=Mus musculus GN=Sptan1 PE=2 SV=1;>tr|B2RXX6|B2RXX6_MOUSE Spna2 protein OS=Mus musculus GN=Sptan1 PE=2 SV=1;>tr|A3KG	0	0	1	3	5	8	4.8	0	0	0	15418000	30872000	23268000	Sptan1
tr|S4R1W1|S4R1W1_MOUSE;tr|D2KHZ9|D2KHZ9_MOUSE;tr|A0A1D5RLD8|A0A1D5RLD8_MOUSE;sp|P16858|G3P_MOUSE;tr|A0A0A0MQF6|A0A0A0MQF6_MOUSE;tr|S4R257|S4R257_MOUSE;tr|D3YYI5|D3YYI5_MOUSE;tr|Q6IWE3|Q6IWE3_MOUSE;tr|Q3TUZ9|Q3TUZ9_MOUSE;tr|Q8CEV2|Q8CEV2_MOUSE;tr|Q2VWQ4|Q2VWQ4_MOUSE;tr|S4R1N5|S4R1N5_MOUSE;tr|Q4VBD1|Q4VBD1_MOUSE;tr|Q8BJ40|Q8BJ40_MOUSE	tr|S4R1W1|S4R1W1_MOUSE;tr|D2KHZ9|D2KHZ9_MOUSE;tr|A0A1D5RLD8|A0A1D5RLD8_MOUSE;sp|P16858|G3P_MOUSE;tr|A0A0A0MQF6|A0A0A0MQF6_MOUSE;tr|S4R257|S4R257_MOUSE;tr|D3YYI5|D3YYI5_MOUSE	>tr|S4R1W1|S4R1W1_MOUSE Glyceraldehyde-3-phosphate dehydrogenase OS=Mus musculus GN=Gm3839 PE=1 SV=1;>tr|D2KHZ9|D2KHZ9_MOUSE Glyceraldehyde-3-phosphate dehydrogenase OS=Mus musculus GN=GAPDH PE=2 SV=1;>tr|A0A1D5RLD8|A0A1D5RLD8_MOUSE Uncharacterized protein	1	2	0	1	3	4	24.9	0	85814000	0	0	59821000	69157000	GAPDH
tr|Q5FW97|Q5FW97_MOUSE;sp|P17182|ENOA_MOUSE;tr|Q6PHC1|Q6PHC1_MOUSE;tr|B0QZL1|B0QZL1_MOUSE;tr|Q8CF78|Q8CF78_MOUSE;tr|A0A0N4SUI6|A0A0N4SUI6_MOUSE;tr|B1ARR6|B1ARR6_MOUSE;tr|Q5SX61|Q5SX61_MOUSE;tr|Q5SX60|Q5SX60_MOUSE;tr|B1ARR7|B1ARR7_MOUSE;tr|D3YVD3|D3YVD3_MOUSE;tr|D3Z2S4|D3Z2S4_MOUSE;tr|Q5SX59|Q5SX59_MOUSE;tr|D3Z6E4|D3Z6E4_MOUSE;tr|Q922A0|Q922A0_MOUSE;tr|A0A0N4SUX5|A0A0N4SUX5_MOUSE;tr|Q545V3|Q545V3_…	tr|Q5FW97|Q5FW97_MOUSE;sp|P17182|ENOA_MOUSE;tr|Q6PHC1|Q6PHC1_MOUSE;tr|B0QZL1|B0QZL1_MOUSE;tr|Q8CF78|Q8CF78_MOUSE	>tr|Q5FW97|Q5FW97_MOUSE Enolase 1, alpha non-neuron OS=Mus musculus GN=EG433182 PE=1 SV=1;>sp|P17182|ENOA_MOUSE Alpha-enolase OS=Mus musculus GN=Eno1 PE=1 SV=3;>tr|Q6PHC1|Q6PHC1_MOUSE Alpha-enolase OS=Mus musculus GN=Eno1 PE=1 SV=1;>tr|B0QZL1|B0QZL1_MOUSE	0	0	0	0	3	2	11.8	0	0	0	0	4850500	8439400	Eno1
tr|H7BXC3|H7BXC3_MOUSE;sp|P17751|TPIS_MOUSE	tr|H7BXC3|H7BXC3_MOUSE;sp|P17751|TPIS_MOUSE	>tr|H7BXC3|H7BXC3_MOUSE Triosephosphate isomerase OS=Mus musculus GN=Tpi1 PE=1 SV=1;>sp|P17751|TPIS_MOUSE Triosephosphate isomerase OS=Mus musculus GN=Tpi1 PE=1 SV=4	0	0	0	1	2	1	25.7	0	0	0	0	0	6193000	Tpi1
tr|A0A077S9N1|A0A077S9N1_MOUSE;sp|P17897|LYZ1_MOUSE;tr|A0A077S2U6|A0A077S2U6_MOUSE;sp|P08905|LYZ2_MOUSE	tr|A0A077S9N1|A0A077S9N1_MOUSE;sp|P17897|LYZ1_MOUSE;tr|A0A077S2U6|A0A077S2U6_MOUSE;sp|P08905|LYZ2_MOUSE	>tr|A0A077S9N1|A0A077S9N1_MOUSE Lysozyme f3 OS=Mus musculus GN=Lyz1 PE=3 SV=1;>sp|P17897|LYZ1_MOUSE Lysozyme C-1 OS=Mus musculus GN=Lyz1 PE=1 SV=1;>tr|A0A077S2U6|A0A077S2U6_MOUSE Lysozyme f2 OS=Mus musculus GN=Lyz2 PE=1 SV=1;>sp|P08905|LYZ2_MOUSE Lysozyme	3	3	3	2	3	3	14.9	82217000	67495000	67417000	80227000	93947000	95391000	Lyz2
tr|Q9DC41|Q9DC41_MOUSE;tr|Q3U9G2|Q3U9G2_MOUSE;tr|Q3TWF2|Q3TWF2_MOUSE;tr|Q3TKF8|Q3TKF8_MOUSE;tr|Q3TI47|Q3TI47_MOUSE;sp|P20029|GRP78_MOUSE;tr|Q3U6V3|Q3U6V3_MOUSE;tr|Q3U7T8|Q3U7T8_MOUSE;tr|Q3UEM8|Q3UEM8_MOUSE;tr|Q3TUS2|Q3TUS2_MOUSE	tr|Q9DC41|Q9DC41_MOUSE;tr|Q3U9G2|Q3U9G2_MOUSE;tr|Q3TWF2|Q3TWF2_MOUSE;tr|Q3TKF8|Q3TKF8_MOUSE;tr|Q3TI47|Q3TI47_MOUSE;sp|P20029|GRP78_MOUSE;tr|Q3U6V3|Q3U6V3_MOUSE;tr|Q3U7T8|Q3U7T8_MOUSE;tr|Q3UEM8|Q3UEM8_MOUSE	>tr|Q9DC41|Q9DC41_MOUSE Putative uncharacterized protein OS=Mus musculus GN=Hspa5 PE=2 SV=1;>tr|Q3U9G2|Q3U9G2_MOUSE Putative uncharacterized protein OS=Mus musculus GN=Hspa5 PE=2 SV=1;>tr|Q3TWF2|Q3TWF2_MOUSE Putative uncharacterized protein OS=Mus musculus	3	4	3	4	13	15	32.4	38749000	158400000	68898000	88863000	210890000	220660000	Hspa5
tr|Q3UF58|Q3UF58_MOUSE;tr|Q8C6E3|Q8C6E3_MOUSE;sp|P24270|CATA_MOUSE;tr|Q3UZE7|Q3UZE7_MOUSE;tr|Q542K4|Q542K4_MOUSE;tr|Q3TVZ1|Q3TVZ1_MOUSE;tr|Q91XI2|Q91XI2_MOUSE;tr|A2AL20|A2AL20_MOUSE	tr|Q3UF58|Q3UF58_MOUSE;tr|Q8C6E3|Q8C6E3_MOUSE;sp|P24270|CATA_MOUSE;tr|Q3UZE7|Q3UZE7_MOUSE;tr|Q542K4|Q542K4_MOUSE;tr|Q3TVZ1|Q3TVZ1_MOUSE;tr|Q91XI2|Q91XI2_MOUSE	>tr|Q3UF58|Q3UF58_MOUSE Catalase OS=Mus musculus GN=Cat PE=2 SV=1;>tr|Q8C6E3|Q8C6E3_MOUSE Catalase OS=Mus musculus GN=Cat PE=2 SV=1;>sp|P24270|CATA_MOUSE Catalase OS=Mus musculus GN=Cat PE=1 SV=4;>tr|Q3UZE7|Q3UZE7_MOUSE Catalase OS=Mus musculus GN=Cat PE=2	1	0	0	0	8	8	34	0	0	0	0	74096000	70826000	Cat
sp|P32020|NLTP_MOUSE;tr|A2APS4|A2APS4_MOUSE	sp|P32020|NLTP_MOUSE	>sp|P32020|NLTP_MOUSE Non-specific lipid-transfer protein OS=Mus musculus GN=Scp2 PE=1 SV=3	0	0	0	0	2	2	20.1	0	0	0	0	34599000	43723000	Scp2
tr|B1AXW5|B1AXW5_MOUSE;tr|B1AXW6|B1AXW6_MOUSE;tr|Q3U9J9|Q3U9J9_MOUSE;sp|P35700|PRDX1_MOUSE	tr|B1AXW5|B1AXW5_MOUSE;tr|B1AXW6|B1AXW6_MOUSE;tr|Q3U9J9|Q3U9J9_MOUSE;sp|P35700|PRDX1_MOUSE	>tr|B1AXW5|B1AXW5_MOUSE Peroxiredoxin-1 (Fragment) OS=Mus musculus GN=Prdx1 PE=1 SV=8;>tr|B1AXW6|B1AXW6_MOUSE Peroxiredoxin-1 (Fragment) OS=Mus musculus GN=Prdx1 PE=1 SV=1;>tr|Q3U9J9|Q3U9J9_MOUSE Putative uncharacterized protein OS=Mus musculus GN=Prdx1 PE	0	0	0	0	2	2	17.8	0	0	0	0	21728000	26423000	Prdx1
sp|P38647|GRP75_MOUSE	sp|P38647|GRP75_MOUSE	>sp|P38647|GRP75_MOUSE Stress-70 protein, mitochondrial OS=Mus musculus GN=Hspa9 PE=1 SV=3	2	2	5	5	13	10	36.4	156580000	95892000	69400000	68107000	140090000	100540000	Hspa9
tr|D3Z041|D3Z041_MOUSE;sp|P41216|ACSL1_MOUSE;tr|D3Z457|D3Z457_MOUSE;tr|D3YVF6|D3YVF6_MOUSE;tr|Q3UKS0|Q3UKS0_MOUSE;tr|Q3UC67|Q3UC67_MOUSE;sp|Q8JZR0|ACSL5_MOUSE	tr|D3Z041|D3Z041_MOUSE;sp|P41216|ACSL1_MOUSE	>tr|D3Z041|D3Z041_MOUSE Long-chain-fatty-acid--CoA ligase 1 OS=Mus musculus GN=Acsl1 PE=1 SV=1;>sp|P41216|ACSL1_MOUSE Long-chain-fatty-acid--CoA ligase 1 OS=Mus musculus GN=Acsl1 PE=1 SV=2	2	2	1	0	4	5	13.2	43981000	38730000	0	0	40400000	46286000	Acsl1
tr|E9QNH6|E9QNH6_MOUSE;tr|E9Q580|E9Q580_MOUSE;sp|P46735|MYO1B_MOUSE;tr|Q7TQD7|Q7TQD7_MOUSE;tr|Q3TTZ3|Q3TTZ3_MOUSE;tr|Q3UEQ4|Q3UEQ4_MOUSE;tr|Q3TEP4|Q3TEP4_MOUSE;tr|D3YV80|D3YV80_MOUSE;tr|Q91ZI6|Q91ZI6_MOUSE;sp|O88329|MYO1A_MOUSE	tr|E9QNH6|E9QNH6_MOUSE;tr|E9Q580|E9Q580_MOUSE;sp|P46735|MYO1B_MOUSE;tr|Q7TQD7|Q7TQD7_MOUSE;tr|Q3TTZ3|Q3TTZ3_MOUSE;tr|Q3UEQ4|Q3UEQ4_MOUSE	>tr|E9QNH6|E9QNH6_MOUSE Unconventional myosin-Ib OS=Mus musculus GN=Myo1b PE=1 SV=1;>tr|E9Q580|E9Q580_MOUSE Unconventional myosin-Ib OS=Mus musculus GN=Myo1b PE=1 SV=1;>sp|P46735|MYO1B_MOUSE Unconventional myosin-Ib OS=Mus musculus GN=Myo1b PE=1 SV=3;>tr|Q	7	9	13	15	20	21	30.4	349920000	334720000	417110000	407260000	236570000	254060000	Myo1b
tr|Q544B1|Q544B1_MOUSE;tr|Q3UJW1|Q3UJW1_MOUSE;tr|Q3U9J7|Q3U9J7_MOUSE;tr|Q3U6I3|Q3U6I3_MOUSE;tr|Q3TVM2|Q3TVM2_MOUSE;sp|P47738|ALDH2_MOUSE;tr|A0A0G2JEU1|A0A0G2JEU1_MOUSE;tr|A0A0G2JFQ0|A0A0G2JFQ0_MOUSE;tr|A0A0G2JF60|A0A0G2JF60_MOUSE;tr|D3YYF3|D3YYF3_MOUSE	tr|Q544B1|Q544B1_MOUSE;tr|Q3UJW1|Q3UJW1_MOUSE;tr|Q3U9J7|Q3U9J7_MOUSE;tr|Q3U6I3|Q3U6I3_MOUSE;tr|Q3TVM2|Q3TVM2_MOUSE;sp|P47738|ALDH2_MOUSE;tr|A0A0G2JEU1|A0A0G2JEU1_MOUSE;tr|A0A0G2JFQ0|A0A0G2JFQ0_MOUSE;tr|A0A0G2JF60|A0A0G2JF60_MOUSE	>tr|Q544B1|Q544B1_MOUSE Aldehyde dehydrogenase 2, mitochondrial, isoform CRA_b OS=Mus musculus GN=Aldh2 PE=1 SV=1;>tr|Q3UJW1|Q3UJW1_MOUSE Putative uncharacterized protein OS=Mus musculus GN=Aldh2 PE=2 SV=1;>tr|Q3U9J7|Q3U9J7_MOUSE Putative uncharacterized p	8	8	8	8	6	5	25.8	206080000	181340000	158660000	135360000	58153000	54762000	Aldh2
tr|Q3UHW2|Q3UHW2_MOUSE;tr|Q3TT11|Q3TT11_MOUSE;sp|P51660|DHB4_MOUSE	tr|Q3UHW2|Q3UHW2_MOUSE;tr|Q3TT11|Q3TT11_MOUSE;sp|P51660|DHB4_MOUSE	>tr|Q3UHW2|Q3UHW2_MOUSE Putative uncharacterized protein OS=Mus musculus GN=Hsd17b4 PE=2 SV=1;>tr|Q3TT11|Q3TT11_MOUSE Putative uncharacterized protein OS=Mus musculus GN=Hsd17b4 PE=2 SV=1;>sp|P51660|DHB4_MOUSE Peroxisomal multifunctional enzyme type 2 OS=M	0	0	0	0	2	2	6.3	0	0	0	0	24032000	25683000	Hsd17b4
sp|P52480|KPYM_MOUSE	sp|P52480|KPYM_MOUSE	>sp|P52480|KPYM_MOUSE Pyruvate kinase PKM OS=Mus musculus GN=Pkm PE=1 SV=4	0	0	1	1	1	2	4.7	0	0	0	0	39670000	35456000	Pkm
tr|Q8N7N8|Q8N7N8_MOUSE;sp|P54869|HMCS2_MOUSE	tr|Q8N7N8|Q8N7N8_MOUSE;sp|P54869|HMCS2_MOUSE	>tr|Q8N7N8|Q8N7N8_MOUSE cDNA fis, clone TRACH2006528,highly similar to HYDROXYMETHYLGLUTARYL-COA SYNTHASE, MITOCHONDRIAL (EC 4.1.3.5) OS=Mus musculus GN=Hmgcs2 PE=2 SV=1;>sp|P54869|HMCS2_MOUSE Hydroxymethylglutaryl-CoA synthase, mitochondrial OS=Mus muscul	3	3	2	3	3	2	13	291280000	278560000	126870000	126710000	121920000	102950000	Hmgcs2
sp|P56480|ATPB_MOUSE	sp|P56480|ATPB_MOUSE	>sp|P56480|ATPB_MOUSE ATP synthase subunit beta, mitochondrial OS=Mus musculus GN=Atp5b PE=1 SV=2	3	3	1	2	1	1	16.1	49079000	53237000	0	0	0	0	Atp5b
tr|Q8C153|Q8C153_MOUSE;tr|Q8BMA8|Q8BMA8_MOUSE;tr|Q3UZ14|Q3UZ14_MOUSE;tr|Q3UMI7|Q3UMI7_MOUSE;tr|Q3UDC8|Q3UDC8_MOUSE;tr|Q3UBL9|Q3UBL9_MOUSE;tr|Q3TX47|Q3TX47_MOUSE;tr|Q3TW58|Q3TW58_MOUSE;tr|Q3TLB1|Q3TLB1_MOUSE;tr|Q3TK17|Q3TK17_MOUSE;tr|Q3TJZ1|Q3TJZ1_MOUSE;sp|P58252|EF2_MOUSE;tr|Q6P9L9|Q6P9L9_MOUSE;tr|Q3TWX1|Q3TWX1_MOUSE;tr|O89069|O89069_MOUSE;tr|Q3TSK4|Q3TSK4_MOUSE;tr|O89070|O89070_MOUSE;tr|Q3TPG2|Q…	tr|Q8C153|Q8C153_MOUSE;tr|Q8BMA8|Q8BMA8_MOUSE;tr|Q3UZ14|Q3UZ14_MOUSE;tr|Q3UMI7|Q3UMI7_MOUSE;tr|Q3UDC8|Q3UDC8_MOUSE;tr|Q3UBL9|Q3UBL9_MOUSE;tr|Q3TX47|Q3TX47_MOUSE;tr|Q3TW58|Q3TW58_MOUSE;tr|Q3TLB1|Q3TLB1_MOUSE;tr|Q3TK17|Q3TK17_MOUSE;tr|Q3TJZ1|Q3TJZ1_MOUSE;sp|P58252|EF2_MOUSE;tr|Q6P9L9|Q6P9L9_MOUSE;tr|Q3TWX1|Q3TWX1_MOUSE	>tr|Q8C153|Q8C153_MOUSE Putative uncharacterized protein OS=Mus musculus GN=Eef2 PE=2 SV=1;>tr|Q8BMA8|Q8BMA8_MOUSE Putative uncharacterized protein OS=Mus musculus GN=Eef2 PE=2 SV=1;>tr|Q3UZ14|Q3UZ14_MOUSE Putative uncharacterized protein OS=Mus musculus G	0	0	1	1	4	4	8.9	0	0	0	0	24675000	40835000	Eef2
tr|Q4KL81|Q4KL81_MOUSE;tr|Q3UAF7|Q3UAF7_MOUSE;tr|Q3UAF6|Q3UAF6_MOUSE;tr|Q3U5R4|Q3U5R4_MOUSE;tr|B2RRX1|B2RRX1_MOUSE;sp|P63260|ACTG_MOUSE;sp|P60710|ACTB_MOUSE;tr|Q3U939|Q3U939_MOUSE;tr|Q3U804|Q3U804_MOUSE;tr|Q3TIJ9|Q3TIJ9_MOUSE;tr|Q3UAA9|Q3UAA9_MOUSE;tr|Q3UA89|Q3UA89_MOUSE;tr|Q3UCF8|Q3UCF8_MOUSE;tr|Q3TSB7|Q3TSB7_MOUSE;tr|Q3UBP6|Q3UBP6_MOUSE;tr|Q61276|Q61276_MOUSE;tr|Q3UJ36|Q3UJ36_MOUSE;sp|P63268|AC…	tr|Q4KL81|Q4KL81_MOUSE;tr|Q3UAF7|Q3UAF7_MOUSE;tr|Q3UAF6|Q3UAF6_MOUSE;tr|Q3U5R4|Q3U5R4_MOUSE;tr|B2RRX1|B2RRX1_MOUSE;sp|P63260|ACTG_MOUSE;sp|P60710|ACTB_MOUSE;tr|Q3U939|Q3U939_MOUSE;tr|Q3U804|Q3U804_MOUSE;tr|Q3TIJ9|Q3TIJ9_MOUSE;tr|Q3UAA9|Q3UAA9_MOUSE;tr|Q3UA89|Q3UA89_MOUSE;tr|Q3UCF8|Q3UCF8_MOUSE;tr|Q3TSB7|Q3TSB7_MOUSE;tr|Q3UBP6|Q3UBP6_MOUSE;tr|Q61276|Q61276_MOUSE;tr|Q3UJ36|Q3UJ36_MOUSE;sp|P63268|AC…	>tr|Q4KL81|Q4KL81_MOUSE Actin, gamma, cytoplasmic 1 OS=Mus musculus GN=Actg1 PE=2 SV=1;>tr|Q3UAF7|Q3UAF7_MOUSE Putative uncharacterized protein OS=Mus musculus GN=Actb PE=2 SV=1;>tr|Q3UAF6|Q3UAF6_MOUSE Putative uncharacterized protein OS=Mus musculus GN=Ac	10	10	7	8	11	11	32.3	975600000	1020500000	359890000	450740000	300840000	381720000	Ac
tr|B2RTM0|B2RTM0_MOUSE;sp|P62806|H4_MOUSE;tr|Q6B822|Q6B822_MOUSE;tr|Q61667|Q61667_MOUSE	tr|B2RTM0|B2RTM0_MOUSE;sp|P62806|H4_MOUSE;tr|Q6B822|Q6B822_MOUSE;tr|Q61667|Q61667_MOUSE	>tr|B2RTM0|B2RTM0_MOUSE Histone H4 OS=Mus musculus GN=Hist2h4 PE=1 SV=1;>sp|P62806|H4_MOUSE Histone H4 OS=Mus musculus GN=Hist1h4a PE=1 SV=2;>tr|Q6B822|Q6B822_MOUSE Histone H4 (Fragment) OS=Mus musculus PE=3 SV=1;>tr|Q61667|Q61667_MOUSE Histone H4 (Fragmen	0	0	2	3	1	3	38.8	0	0	0	52555000	0	21437000	Hist1h4a
tr|Q504P4|Q504P4_MOUSE;tr|Q3UBA6|Q3UBA6_MOUSE;tr|Q3TZJ3|Q3TZJ3_MOUSE;tr|Q3TH56|Q3TH56_MOUSE;tr|Q3TEK2|Q3TEK2_MOUSE;sp|P63017|HSP7C_MOUSE;tr|Q3UDS0|Q3UDS0_MOUSE;tr|Q3ULM1|Q3ULM1_MOUSE;tr|Q3TQ13|Q3TQ13_MOUSE;tr|Q3U9L2|Q3U9L2_MOUSE;tr|Q3TF16|Q3TF16_MOUSE;tr|Q3TRH3|Q3TRH3_MOUSE;tr|Q3TB63|Q3TB63_MOUSE;tr|Q3KQJ4|Q3KQJ4_MOUSE;tr|Q3TH04|Q3TH04_MOUSE;tr|Q3UXU1|Q3UXU1_MOUSE;tr|B7U582|B7U582_MOUSE;sp|P17156…	tr|Q504P4|Q504P4_MOUSE;tr|Q3UBA6|Q3UBA6_MOUSE;tr|Q3TZJ3|Q3TZJ3_MOUSE;tr|Q3TH56|Q3TH56_MOUSE;tr|Q3TEK2|Q3TEK2_MOUSE;sp|P63017|HSP7C_MOUSE;tr|Q3UDS0|Q3UDS0_MOUSE;tr|Q3ULM1|Q3ULM1_MOUSE;tr|Q3TQ13|Q3TQ13_MOUSE;tr|Q3U9L2|Q3U9L2_MOUSE;tr|Q3TF16|Q3TF16_MOUSE;tr|Q3TRH3|Q3TRH3_MOUSE;tr|Q3TB63|Q3TB63_MOUSE;tr|Q3KQJ4|Q3KQJ4_MOUSE;tr|Q3TH04|Q3TH04_MOUSE	>tr|Q504P4|Q504P4_MOUSE Heat shock cognate 71 kDa protein OS=Mus musculus GN=Hspa8 PE=1 SV=1;>tr|Q3UBA6|Q3UBA6_MOUSE Putative uncharacterized protein OS=Mus musculus GN=Hspa8 PE=2 SV=1;>tr|Q3TZJ3|Q3TZJ3_MOUSE Putative uncharacterized protein OS=Mus musculu	5	6	11	10	17	17	38.1	269710000	180560000	336690000	251450000	434350000	376080000	Hspa8
sp|P63038|CH60_MOUSE;tr|D3Z7J9|D3Z7J9_MOUSE;tr|D3Z2F2|D3Z2F2_MOUSE	sp|P63038|CH60_MOUSE	>sp|P63038|CH60_MOUSE 60 kDa heat shock protein, mitochondrial OS=Mus musculus GN=Hspd1 PE=1 SV=1	1	2	2	2	7	9	30.7	0	0	24929000	21066000	53285000	100790000	Hspd1
sp|P68368|TBA4A_MOUSE;tr|A0A0A0MQA5|A0A0A0MQA5_MOUSE;tr|A0A087WSB0|A0A087WSB0_MOUSE;tr|A0A087WSL5|A0A087WSL5_MOUSE;tr|A0A087WRB4|A0A087WRB4_MOUSE;tr|A0A087WQS4|A0A087WQS4_MOUSE	sp|P68368|TBA4A_MOUSE;tr|A0A0A0MQA5|A0A0A0MQA5_MOUSE;tr|A0A087WSB0|A0A087WSB0_MOUSE;tr|A0A087WSL5|A0A087WSL5_MOUSE;tr|A0A087WRB4|A0A087WRB4_MOUSE;tr|A0A087WQS4|A0A087WQS4_MOUSE	>sp|P68368|TBA4A_MOUSE Tubulin alpha-4A chain OS=Mus musculus GN=Tuba4a PE=1 SV=1;>tr|A0A0A0MQA5|A0A0A0MQA5_MOUSE Tubulin alpha chain (Fragment) OS=Mus musculus GN=Tuba4a PE=1 SV=1;>tr|A0A087WSB0|A0A087WSB0_MOUSE Tubulin alpha-4A chain (Fragment) OS=Mus mu	0	0	0	1	0	0	6.5	0	0	0	7513200	0	0	Tuba4a
sp|P83741|WNK1_MOUSE;tr|Q6SLK2|Q6SLK2_MOUSE;tr|V9GXP7|V9GXP7_MOUSE;sp|Q80XP9|WNK3_MOUSE;tr|V9GWU7|V9GWU7_MOUSE;tr|E9Q6Q2|E9Q6Q2_MOUSE;tr|E0CZE3|E0CZE3_MOUSE;tr|E9QMI9|E9QMI9_MOUSE;tr|E9QJQ9|E9QJQ9_MOUSE;tr|E0CYT1|E0CYT1_MOUSE;tr|E9QMI8|E9QMI8_MOUSE;sp|Q3UH66|WNK2_MOUSE;tr|E9QM73|E9QM73_MOUSE;tr|Q3TU87|Q3TU87_MOUSE;tr|Q56VR4|Q56VR4_MOUSE;sp|Q80UE6|WNK4_MOUSE;tr|E9PZ38|E9PZ38_MOUSE;tr|E9Q470|E9Q470…	sp|P83741|WNK1_MOUSE;tr|Q6SLK2|Q6SLK2_MOUSE	>sp|P83741|WNK1_MOUSE Serine/threonine-protein kinase WNK1 OS=Mus musculus GN=Wnk1 PE=1 SV=2;>tr|Q6SLK2|Q6SLK2_MOUSE Protein kinase lysine deficient 1 OS=Mus musculus GN=Wnk1 PE=2 SV=1	0	0	2	2	3	2	4.2	0	0	25084000	0	25872000	20104000	Wnk1
sp|P97350|PKP1_MOUSE	sp|P97350|PKP1_MOUSE	>sp|P97350|PKP1_MOUSE Plakophilin-1 OS=Mus musculus GN=Pkp1 PE=1 SV=1	0	0	1	2	2	1	5.8	0	0	0	0	32403000	0	Pkp1
tr|E9Q1S3|E9Q1S3_MOUSE;sp|Q01405|SC23A_MOUSE;tr|Q8C1E4|Q8C1E4_MOUSE	tr|E9Q1S3|E9Q1S3_MOUSE;sp|Q01405|SC23A_MOUSE;tr|Q8C1E4|Q8C1E4_MOUSE	>tr|E9Q1S3|E9Q1S3_MOUSE Protein transport protein Sec23A OS=Mus musculus GN=Sec23a PE=1 SV=1;>sp|Q01405|SC23A_MOUSE Protein transport protein Sec23A OS=Mus musculus GN=Sec23a PE=1 SV=2;>tr|Q8C1E4|Q8C1E4_MOUSE Putative uncharacterized protein OS=Mus musculu	9	9	17	16	22	22	41.2	704710000	676730000	456490000	486200000	609120000	645350000	Sec23a
sp|Q02257|PLAK_MOUSE;tr|Q80VE7|Q80VE7_MOUSE;tr|E9Q6A9|E9Q6A9_MOUSE;tr|Q3UZT7|Q3UZT7_MOUSE;sp|Q02248|CTNB1_MOUSE	sp|Q02257|PLAK_MOUSE	>sp|Q02257|PLAK_MOUSE Junction plakoglobin OS=Mus musculus GN=Jup PE=1 SV=3	8	7	22	22	25	26	42.8	288620000	264530000	616550000	677280000	584550000	599110000	Jup
tr|D3Z6F5|D3Z6F5_MOUSE;sp|Q03265|ATPA_MOUSE;tr|Q3U452|Q3U452_MOUSE;tr|D6RJ16|D6RJ16_MOUSE;REV__tr|A0A0G2JE71|A0A0G2JE71_MOUSE;REV__tr|A0PJ90|A0PJ90_MOUSE;REV__tr|A0JLP6|A0JLP6_MOUSE;REV__tr|Q3UYM1|Q3UYM1_MOUSE;REV__sp|P54729|NUB1_MOUSE;REV__tr|A0A0G2JGQ4|A0A0G2JGQ4_MOUSE;REV__tr|A0A0G2JGG7|A0A0G2JGG7_MOUSE;REV__tr|Q5U463|Q5U463_MOUSE;REV__tr|B2RUA8|B2RUA8_MOUSE;REV__sp|Q6S5J6|KRIT1_MOUSE	tr|D3Z6F5|D3Z6F5_MOUSE;sp|Q03265|ATPA_MOUSE	>tr|D3Z6F5|D3Z6F5_MOUSE ATP synthase subunit alpha OS=Mus musculus GN=Atp5a1 PE=1 SV=1;>sp|Q03265|ATPA_MOUSE ATP synthase subunit alpha, mitochondrial OS=Mus musculus GN=Atp5a1 PE=1 SV=1	5	7	9	10	8	9	34.2	277640000	249190000	240680000	208070000	116950000	97444000	Atp5a1
tr|Q3TLH6|Q3TLH6_MOUSE;tr|Q497I3|Q497I3_MOUSE;sp|Q05816|FABP5_MOUSE	tr|Q3TLH6|Q3TLH6_MOUSE;tr|Q497I3|Q497I3_MOUSE;sp|Q05816|FABP5_MOUSE	>tr|Q3TLH6|Q3TLH6_MOUSE Putative uncharacterized protein OS=Mus musculus GN=Fabp5 PE=2 SV=1;>tr|Q497I3|Q497I3_MOUSE Fatty acid binding protein 5, epidermal OS=Mus musculus GN=Fabp5 PE=1 SV=1;>sp|Q05816|FABP5_MOUSE Fatty acid-binding protein, epidermal OS=M	1	1	1	1	2	2	7.7	0	0	0	0	35963000	45302000	Fabp5
tr|G5E8R3|G5E8R3_MOUSE;sp|Q05920|PYC_MOUSE;tr|Q3TCQ3|Q3TCQ3_MOUSE;tr|Q3T9S7|Q3T9S7_MOUSE;tr|E9QPD7|E9QPD7_MOUSE;tr|Q3UFS6|Q3UFS6_MOUSE;tr|Q62043|Q62043_MOUSE;tr|Q8BP54|Q8BP54_MOUSE	tr|G5E8R3|G5E8R3_MOUSE;sp|Q05920|PYC_MOUSE;tr|Q3TCQ3|Q3TCQ3_MOUSE;tr|Q3T9S7|Q3T9S7_MOUSE;tr|E9QPD7|E9QPD7_MOUSE;tr|Q3UFS6|Q3UFS6_MOUSE;tr|Q62043|Q62043_MOUSE;tr|Q8BP54|Q8BP54_MOUSE	>tr|G5E8R3|G5E8R3_MOUSE Pyruvate carboxylase OS=Mus musculus GN=Pcx PE=1 SV=1;>sp|Q05920|PYC_MOUSE Pyruvate carboxylase, mitochondrial OS=Mus musculus GN=Pc PE=1 SV=1;>tr|Q3TCQ3|Q3TCQ3_MOUSE Pyruvate carboxylase OS=Mus musculus GN=Pcx PE=2 SV=1;>tr|Q3T9S7|	3	2	1	1	6	7	22	40373000	28369000	0	0	42330000	56354000	Pcx
sp|Q32M21|GSDA2_MOUSE;sp|Q9EST1|GSDMA_MOUSE;tr|Z4YKL5|Z4YKL5_MOUSE;sp|Q5Y4Y6|GSDA3_MOUSE	sp|Q32M21|GSDA2_MOUSE;sp|Q9EST1|GSDMA_MOUSE;tr|Z4YKL5|Z4YKL5_MOUSE;sp|Q5Y4Y6|GSDA3_MOUSE	>sp|Q32M21|GSDA2_MOUSE Gasdermin-A2 OS=Mus musculus GN=Gsdma2 PE=2 SV=1;>sp|Q9EST1|GSDMA_MOUSE Gasdermin-A OS=Mus musculus GN=Gsdma PE=2 SV=1;>tr|Z4YKL5|Z4YKL5_MOUSE Gasdermin-A3 OS=Mus musculus GN=Gsdma3 PE=4 SV=1;>sp|Q5Y4Y6|GSDA3_MOUSE Gasdermin-A3 OS=Mu	0	0	0	0	3	3	5	0	0	0	0	15781000	17823000	Gsdma3
tr|S4R2L9|S4R2L9_MOUSE;tr|S4R209|S4R209_MOUSE;tr|S4R294|S4R294_MOUSE;tr|S4R2J9|S4R2J9_MOUSE;tr|A0A0A0MQ79|A0A0A0MQ79_MOUSE;sp|Q3TLH4|PRC2C_MOUSE	tr|S4R2L9|S4R2L9_MOUSE;tr|S4R209|S4R209_MOUSE;tr|S4R294|S4R294_MOUSE;tr|S4R2J9|S4R2J9_MOUSE;tr|A0A0A0MQ79|A0A0A0MQ79_MOUSE;sp|Q3TLH4|PRC2C_MOUSE	>tr|S4R2L9|S4R2L9_MOUSE Protein PRRC2C (Fragment) OS=Mus musculus GN=Prrc2c PE=1 SV=1;>tr|S4R209|S4R209_MOUSE Protein PRRC2C (Fragment) OS=Mus musculus GN=Prrc2c PE=1 SV=1;>tr|S4R294|S4R294_MOUSE Protein PRRC2C OS=Mus musculus GN=Prrc2c PE=1 SV=1;>tr|S4R2J	0	0	1	1	3	2	8.2	0	0	0	0	35885000	36879000	Prrc2c
tr|A2AA71|A2AA71_MOUSE;sp|Q3U2P1|SC24A_MOUSE;tr|A4FUV5|A4FUV5_MOUSE;tr|A2AA72|A2AA72_MOUSE;tr|Q8BJ88|Q8BJ88_MOUSE	tr|A2AA71|A2AA71_MOUSE;sp|Q3U2P1|SC24A_MOUSE;tr|A4FUV5|A4FUV5_MOUSE	>tr|A2AA71|A2AA71_MOUSE Protein transport protein Sec24A OS=Mus musculus GN=Sec24a PE=1 SV=1;>sp|Q3U2P1|SC24A_MOUSE Protein transport protein Sec24A OS=Mus musculus GN=Sec24a PE=1 SV=1;>tr|A4FUV5|A4FUV5_MOUSE Sec24a protein (Fragment) OS=Mus musculus GN=Se	2	2	1	1	3	4	11.8	87402000	106340000	0	0	0	43043000	Se
sp|Q3UPH1|PRRC1_MOUSE	sp|Q3UPH1|PRRC1_MOUSE	>sp|Q3UPH1|PRRC1_MOUSE Protein PRRC1 OS=Mus musculus GN=Prrc1 PE=1 SV=1	7	6	9	9	12	11	25.3	597630000	610110000	455800000	503520000	476360000	463580000	Prrc1
sp|Q3UPL0|SC31A_MOUSE;sp|Q3TZ89|SC31B_MOUSE	sp|Q3UPL0|SC31A_MOUSE	>sp|Q3UPL0|SC31A_MOUSE Protein transport protein Sec31A OS=Mus musculus GN=Sec31a PE=1 SV=2	22	17	26	27	35	32	39.3	1531000000	1302700000	967770000	960190000	1304300000	1331300000	Sec31a
sp|Q3UV17|K22O_MOUSE	sp|Q3UV17|K22O_MOUSE	>sp|Q3UV17|K22O_MOUSE Keratin, type II cytoskeletal 2 oral OS=Mus musculus GN=Krt76 PE=1 SV=1	1	1	2	2	2	2	12	0	0	0	3442400000	280050000	4309600000	Krt76
sp|Q5SX39|MYH4_MOUSE	sp|Q5SX39|MYH4_MOUSE	>sp|Q5SX39|MYH4_MOUSE Myosin-4 OS=Mus musculus GN=Myh4 PE=2 SV=1	0	0	1	0	0	0	3.1	0	0	6185700	0	0	0	Myh4
sp|Q5SX40|MYH1_MOUSE;tr|B2RWX0|B2RWX0_MOUSE;tr|B2RWW8|B2RWW8_MOUSE;sp|P13542|MYH8_MOUSE;tr|G3UW82|G3UW82_MOUSE;tr|I6L963|I6L963_MOUSE;tr|Q8BLW0|Q8BLW0_MOUSE;tr|Q3UUB1|Q3UUB1_MOUSE;sp|P13541|MYH3_MOUSE;tr|B1AR69|B1AR69_MOUSE;tr|Q9ESW6|Q9ESW6_MOUSE;tr|Q3TT35|Q3TT35_MOUSE;tr|Q5DTH2|Q5DTH2_MOUSE;tr|Q3UQQ3|Q3UQQ3_MOUSE;tr|Q5BKR0|Q5BKR0_MOUSE;tr|Q6P8P3|Q6P8P3_MOUSE;tr|B2RY26|B2RY26_MOUSE;tr|B2RXX9|B2RX…	sp|Q5SX40|MYH1_MOUSE;tr|B2RWX0|B2RWX0_MOUSE;tr|B2RWW8|B2RWW8_MOUSE;sp|P13542|MYH8_MOUSE;tr|G3UW82|G3UW82_MOUSE;tr|I6L963|I6L963_MOUSE;tr|Q8BLW0|Q8BLW0_MOUSE;tr|Q3UUB1|Q3UUB1_MOUSE;sp|P13541|MYH3_MOUSE	>sp|Q5SX40|MYH1_MOUSE Myosin-1 OS=Mus musculus GN=Myh1 PE=1 SV=1;>tr|B2RWX0|B2RWX0_MOUSE Myosin, heavy polypeptide 1, skeletal muscle, adult OS=Mus musculus GN=Myh1 PE=2 SV=1;>tr|B2RWW8|B2RWW8_MOUSE Myosin, heavy polypeptide 8, skeletal muscle, perinatal O	0	0	9	9	0	0	4.7	0	0	96457000	121280000	0	0	Myh1
tr|Q5M9N9|Q5M9N9_MOUSE;sp|Q61171|PRDX2_MOUSE	tr|Q5M9N9|Q5M9N9_MOUSE;sp|Q61171|PRDX2_MOUSE	>tr|Q5M9N9|Q5M9N9_MOUSE Prdx2 protein OS=Mus musculus GN=Prdx2 PE=2 SV=1;>sp|Q61171|PRDX2_MOUSE Peroxiredoxin-2 OS=Mus musculus GN=Prdx2 PE=1 SV=3	1	1	2	2	2	2	9.1	0	0	109650000	110760000	87202000	86877000	Prdx2
sp|Q61191|HCFC1_MOUSE;tr|B1AUX2|B1AUX2_MOUSE;tr|F6SJS2|F6SJS2_MOUSE;tr|Q3USQ6|Q3USQ6_MOUSE;tr|Q8BUC0|Q8BUC0_MOUSE;tr|F6T088|F6T088_MOUSE;tr|A0AUN4|A0AUN4_MOUSE;tr|G5E837|G5E837_MOUSE	sp|Q61191|HCFC1_MOUSE;tr|B1AUX2|B1AUX2_MOUSE	>sp|Q61191|HCFC1_MOUSE Host cell factor 1 OS=Mus musculus GN=Hcfc1 PE=1 SV=2;>tr|B1AUX2|B1AUX2_MOUSE Host cell factor 1 OS=Mus musculus GN=Hcfc1 PE=1 SV=1	5	6	12	13	12	14	18.3	125260000	120970000	275110000	269900000	199540000	241980000	Hcfc1
sp|Q61495|DSG1A_MOUSE;tr|B2RQH0|B2RQH0_MOUSE;sp|Q7TSF1|DSG1B_MOUSE;sp|Q7TSF0|DSG1C_MOUSE;tr|Q9CUH7|Q9CUH7_MOUSE	sp|Q61495|DSG1A_MOUSE;tr|B2RQH0|B2RQH0_MOUSE;sp|Q7TSF1|DSG1B_MOUSE;sp|Q7TSF0|DSG1C_MOUSE	>sp|Q61495|DSG1A_MOUSE Desmoglein-1-alpha OS=Mus musculus GN=Dsg1a PE=2 SV=2;>tr|B2RQH0|B2RQH0_MOUSE Desmoglein 1 beta OS=Mus musculus GN=Dsg1b PE=2 SV=1;>sp|Q7TSF1|DSG1B_MOUSE Desmoglein-1-beta OS=Mus musculus GN=Dsg1b PE=1 SV=1;>sp|Q7TSF0|DSG1C_MOUSE Des	0	0	1	1	4	2	4.7	0	0	0	0	80078000	44780000	Dsg1b
sp|Q61879|MYH10_MOUSE;tr|Q5SV64|Q5SV64_MOUSE;tr|Q3UH59|Q3UH59_MOUSE;tr|Q80T68|Q80T68_MOUSE;tr|Q8BLI3|Q8BLI3_MOUSE;tr|Q8BLI1|Q8BLI1_MOUSE;tr|Q8BWI3|Q8BWI3_MOUSE;tr|Q6PB65|Q6PB65_MOUSE;tr|Q4KMN4|Q4KMN4_MOUSE	sp|Q61879|MYH10_MOUSE;tr|Q5SV64|Q5SV64_MOUSE;tr|Q3UH59|Q3UH59_MOUSE;tr|Q80T68|Q80T68_MOUSE;tr|Q8BLI3|Q8BLI3_MOUSE;tr|Q8BLI1|Q8BLI1_MOUSE;tr|Q8BWI3|Q8BWI3_MOUSE	>sp|Q61879|MYH10_MOUSE Myosin-10 OS=Mus musculus GN=Myh10 PE=1 SV=2;>tr|Q5SV64|Q5SV64_MOUSE Myosin-10 OS=Mus musculus GN=Myh10 PE=1 SV=1;>tr|Q3UH59|Q3UH59_MOUSE Myosin-10 OS=Mus musculus GN=Myh10 PE=1 SV=1;>tr|Q80T68|Q80T68_MOUSE MKIAA3005 protein (Fragmen	0	0	1	1	1	1	12.3	0	0	7765300	0	0	0	Myh10
sp|Q62261|SPTB2_MOUSE;tr|A0A0A0MQG2|A0A0A0MQG2_MOUSE;tr|Q3TTX2|Q3TTX2_MOUSE;tr|Q9Z2V0|Q9Z2V0_MOUSE;tr|Q8BQ35|Q8BQ35_MOUSE;tr|Q3TZN6|Q3TZN6_MOUSE;tr|Q5DTR4|Q5DTR4_MOUSE;tr|D3YWH8|D3YWH8_MOUSE;tr|Q8C509|Q8C509_MOUSE;sp|P15508|SPTB1_MOUSE;tr|E9Q397|E9Q397_MOUSE;tr|Q3UGY4|Q3UGY4_MOUSE;tr|Q3UGX2|Q3UGX2_MOUSE;tr|B2RX08|B2RX08_MOUSE;tr|Q91ZE6|Q91ZE6_MOUSE;tr|Q8VIE5|Q8VIE5_MOUSE;tr|E9PX29|E9PX29_MOUSE	sp|Q62261|SPTB2_MOUSE;tr|A0A0A0MQG2|A0A0A0MQG2_MOUSE	>sp|Q62261|SPTB2_MOUSE Spectrin beta chain, non-erythrocytic 1 OS=Mus musculus GN=Sptbn1 PE=1 SV=2;>tr|A0A0A0MQG2|A0A0A0MQG2_MOUSE Spectrin beta chain, non-erythrocytic 1 (Fragment) OS=Mus musculus GN=Sptbn1 PE=1 SV=1	0	0	2	1	4	4	2.9	0	0	0	0	25712000	24058000	Sptbn1
tr|Q3UGJ7|Q3UGJ7_MOUSE;tr|Q5FWJ9|Q5FWJ9_MOUSE;tr|Q3UDG5|Q3UDG5_MOUSE;tr|Q3U2X1|Q3U2X1_MOUSE;tr|Q3THR9|Q3THR9_MOUSE;tr|Q3TFE2|Q3TFE2_MOUSE;sp|Q63850|NUP62_MOUSE	tr|Q3UGJ7|Q3UGJ7_MOUSE;tr|Q5FWJ9|Q5FWJ9_MOUSE;tr|Q3UDG5|Q3UDG5_MOUSE;tr|Q3U2X1|Q3U2X1_MOUSE;tr|Q3THR9|Q3THR9_MOUSE;tr|Q3TFE2|Q3TFE2_MOUSE;sp|Q63850|NUP62_MOUSE	>tr|Q3UGJ7|Q3UGJ7_MOUSE Putative uncharacterized protein OS=Mus musculus GN=Nup62 PE=2 SV=1;>tr|Q5FWJ9|Q5FWJ9_MOUSE Nucleoporin 62 OS=Mus musculus GN=Nup62 PE=1 SV=1;>tr|Q3UDG5|Q3UDG5_MOUSE Putative uncharacterized protein OS=Mus musculus GN=Nup62 PE=2 SV=	2	2	2	2	2	2	15.2	0	91539000	60124000	70275000	53272000	54737000	Nup62
sp|Q63880|EST3A_MOUSE;sp|Q8VCU1|EST3B_MOUSE	sp|Q63880|EST3A_MOUSE;sp|Q8VCU1|EST3B_MOUSE	>sp|Q63880|EST3A_MOUSE Carboxylesterase 3A OS=Mus musculus GN=Ces3a PE=1 SV=2;>sp|Q8VCU1|EST3B_MOUSE Carboxylesterase 3B OS=Mus musculus GN=Ces3b PE=1 SV=2	0	0	1	0	3	3	6.1	0	0	0	0	26623000	32001000	Ces3b
tr|K3W4R2|K3W4R2_MOUSE;sp|Q6URW6|MYH14_MOUSE;tr|A0A140LI60|A0A140LI60_MOUSE	tr|K3W4R2|K3W4R2_MOUSE;sp|Q6URW6|MYH14_MOUSE;tr|A0A140LI60|A0A140LI60_MOUSE	>tr|K3W4R2|K3W4R2_MOUSE Myosin-14 OS=Mus musculus GN=Myh14 PE=1 SV=1;>sp|Q6URW6|MYH14_MOUSE Myosin-14 OS=Mus musculus GN=Myh14 PE=1 SV=1;>tr|A0A140LI60|A0A140LI60_MOUSE Myosin-14 (Fragment) OS=Mus musculus GN=Myh14 PE=1 SV=1	1	1	2	2	4	5	5.6	0	0	62606000	47387000	39393000	35956000	Myh14
tr|Q3TD51|Q3TD51_MOUSE;sp|Q7M6Y3|PICAL_MOUSE;tr|Q570Z8|Q570Z8_MOUSE;tr|A0A140LHG9|A0A140LHG9_MOUSE;tr|A0A140LHQ8|A0A140LHQ8_MOUSE;tr|A0A087WSI9|A0A087WSI9_MOUSE;tr|Q8BQA2|Q8BQA2_MOUSE;tr|Q3TWS4|Q3TWS4_MOUSE;tr|Q3UI39|Q3UI39_MOUSE;tr|E9Q9A3|E9Q9A3_MOUSE;tr|E9QQ05|E9QQ05_MOUSE;tr|E9QLK9|E9QLK9_MOUSE;sp|Q61548|AP180_MOUSE	tr|Q3TD51|Q3TD51_MOUSE;sp|Q7M6Y3|PICAL_MOUSE;tr|Q570Z8|Q570Z8_MOUSE	>tr|Q3TD51|Q3TD51_MOUSE Putative uncharacterized protein OS=Mus musculus GN=Picalm PE=2 SV=1;>sp|Q7M6Y3|PICAL_MOUSE Phosphatidylinositol-binding clathrin assembly protein OS=Mus musculus GN=Picalm PE=1 SV=1;>tr|Q570Z8|Q570Z8_MOUSE MKIAA4114 protein (Fragme	1	2	4	3	3	3	18.3	0	0	64464000	59165000	46031000	40171000	Picalm
sp|Q80U93|NU214_MOUSE;tr|Q8CHS9|Q8CHS9_MOUSE;tr|A0A0A6YW83|A0A0A6YW83_MOUSE;tr|Q3UBL1|Q3UBL1_MOUSE;tr|Q3TLG4|Q3TLG4_MOUSE	sp|Q80U93|NU214_MOUSE;tr|Q8CHS9|Q8CHS9_MOUSE	>sp|Q80U93|NU214_MOUSE Nuclear pore complex protein Nup214 OS=Mus musculus GN=Nup214 PE=1 SV=2;>tr|Q8CHS9|Q8CHS9_MOUSE Nup214 protein OS=Mus musculus GN=Nup214 PE=2 SV=2	7	8	7	6	11	9	15.9	161490000	191440000	139610000	161250000	171230000	145570000	Nup214
sp|Q8BMS1|ECHA_MOUSE;tr|Q3TB39|Q3TB39_MOUSE	sp|Q8BMS1|ECHA_MOUSE	>sp|Q8BMS1|ECHA_MOUSE Trifunctional enzyme subunit alpha, mitochondrial OS=Mus musculus GN=Hadha PE=1 SV=1	2	1	3	2	5	5	17.6	42877000	0	42148000	39832000	30729000	39895000	Hadha
sp|Q8BTS4|NUP54_MOUSE	sp|Q8BTS4|NUP54_MOUSE	>sp|Q8BTS4|NUP54_MOUSE Nuclear pore complex protein Nup54 OS=Mus musculus GN=Nup54 PE=1 SV=1	6	6	7	9	10	10	38	267600000	249450000	207700000	195650000	204840000	217520000	Nup54
tr|Q3UKH3|Q3UKH3_MOUSE;sp|Q8BWT1|THIM_MOUSE	tr|Q3UKH3|Q3UKH3_MOUSE;sp|Q8BWT1|THIM_MOUSE	>tr|Q3UKH3|Q3UKH3_MOUSE Putative uncharacterized protein OS=Mus musculus GN=Acaa2 PE=2 SV=1;>sp|Q8BWT1|THIM_MOUSE 3-ketoacyl-CoA thiolase, mitochondrial OS=Mus musculus GN=Acaa2 PE=1 SV=3	0	0	0	1	1	1	6	0	0	0	0	0	8583100	Acaa2
tr|Q3TZR8|Q3TZR8_MOUSE;sp|Q8C0C0|ZHX2_MOUSE	tr|Q3TZR8|Q3TZR8_MOUSE;sp|Q8C0C0|ZHX2_MOUSE	>tr|Q3TZR8|Q3TZR8_MOUSE Putative uncharacterized protein OS=Mus musculus GN=Zhx2 PE=2 SV=1;>sp|Q8C0C0|ZHX2_MOUSE Zinc fingers and homeoboxes protein 2 OS=Mus musculus GN=Zhx2 PE=1 SV=1	2	2	3	3	3	2	6.7	72277000	53205000	57946000	56561000	24365000	24031000	Zhx2
sp|Q8C196|CPSM_MOUSE;tr|Q561M8|Q561M8_MOUSE;tr|Q6P9L1|Q6P9L1_MOUSE;tr|E9QAI5|E9QAI5_MOUSE;tr|G3UWN2|G3UWN2_MOUSE;sp|B2RQC6|PYR1_MOUSE;tr|E9QAT6|E9QAT6_MOUSE;tr|Q7TN13|Q7TN13_MOUSE	sp|Q8C196|CPSM_MOUSE	>sp|Q8C196|CPSM_MOUSE Carbamoyl-phosphate synthase [ammonia], mitochondrial OS=Mus musculus GN=Cps1 PE=1 SV=2	30	36	61	60	71	72	56.3	4859100000	4419600000	3589900000	3484500000	3912000000	3968900000	Cps1
tr|Q5QNU0|Q5QNU0_MOUSE;tr|Q3TM09|Q3TM09_MOUSE;sp|Q8CEC0|NUP88_MOUSE;tr|Q8BQF0|Q8BQF0_MOUSE;tr|Q8CAD9|Q8CAD9_MOUSE;tr|Q3U9L4|Q3U9L4_MOUSE	tr|Q5QNU0|Q5QNU0_MOUSE;tr|Q3TM09|Q3TM09_MOUSE;sp|Q8CEC0|NUP88_MOUSE;tr|Q8BQF0|Q8BQF0_MOUSE	>tr|Q5QNU0|Q5QNU0_MOUSE Nucleoporin 88, isoform CRA_b OS=Mus musculus GN=Nup88 PE=2 SV=1;>tr|Q3TM09|Q3TM09_MOUSE Putative uncharacterized protein OS=Mus musculus GN=Nup88 PE=2 SV=1;>sp|Q8CEC0|NUP88_MOUSE Nuclear pore complex protein Nup88 OS=Mus musculus G	2	2	6	6	8	8	23.5	138250000	153490000	97021000	113020000	119970000	180870000	Nup88
tr|Q3TH57|Q3TH57_MOUSE;sp|Q8CGF7|TCRG1_MOUSE;tr|Q61050|Q61050_MOUSE;sp|Q3B807|TCRGL_MOUSE	tr|Q3TH57|Q3TH57_MOUSE;sp|Q8CGF7|TCRG1_MOUSE	>tr|Q3TH57|Q3TH57_MOUSE MCG127945, isoform CRA_a OS=Mus musculus GN=Tcerg1 PE=2 SV=1;>sp|Q8CGF7|TCRG1_MOUSE Transcription elongation regulator 1 OS=Mus musculus GN=Tcerg1 PE=1 SV=2	8	8	17	19	20	24	32.5	263220000	315900000	409150000	397060000	447810000	472240000	Tcerg1
sp|Q8CGY8|OGT1_MOUSE;tr|Q8C676|Q8C676_MOUSE;tr|Q3TQV0|Q3TQV0_MOUSE	sp|Q8CGY8|OGT1_MOUSE	>sp|Q8CGY8|OGT1_MOUSE UDP-N-acetylglucosamine--peptide N-acetylglucosaminyltransferase 110 kDa subunit OS=Mus musculus GN=Ogt PE=1 SV=2	3	4	5	3	0	1	17.6	129560000	92499000	82264000	55265000	0	0	Ogt
tr|Q9QZF3|Q9QZF3_MOUSE;sp|Q8K0L9|ZBT20_MOUSE;tr|E0CYH3|E0CYH3_MOUSE;tr|E0CXT9|E0CXT9_MOUSE;tr|E0CXK1|E0CXK1_MOUSE;tr|E0CYJ9|E0CYJ9_MOUSE;tr|Q52KG4|Q52KG4_MOUSE;tr|Q3TLP9|Q3TLP9_MOUSE;tr|A0A1B0GRT4|A0A1B0GRT4_MOUSE	tr|Q9QZF3|Q9QZF3_MOUSE;sp|Q8K0L9|ZBT20_MOUSE;tr|E0CYH3|E0CYH3_MOUSE	>tr|Q9QZF3|Q9QZF3_MOUSE BTB/POZ domain zinc finger factor HOF-L OS=Mus musculus GN=Zbtb20 PE=2 SV=1;>sp|Q8K0L9|ZBT20_MOUSE Zinc finger and BTB domain-containing protein 20 OS=Mus musculus GN=Zbtb20 PE=1 SV=1;>tr|E0CYH3|E0CYH3_MOUSE Zinc finger and BTB doma	4	5	8	9	12	13	24.3	133260000	168100000	168180000	184230000	224110000	183330000	Zbtb20
tr|Q8CIF2|Q8CIF2_MOUSE;sp|Q8R0Y6|AL1L1_MOUSE;tr|A0A0N4SW56|A0A0N4SW56_MOUSE;tr|Q8BLE0|Q8BLE0_MOUSE;tr|Q9CVJ8|Q9CVJ8_MOUSE;tr|D3Z6B9|D3Z6B9_MOUSE;sp|Q8K009|AL1L2_MOUSE;tr|A0A0N4SVT2|A0A0N4SVT2_MOUSE	tr|Q8CIF2|Q8CIF2_MOUSE;sp|Q8R0Y6|AL1L1_MOUSE	>tr|Q8CIF2|Q8CIF2_MOUSE 10-formyltetrahydrofolate dehydrogenase OS=Mus musculus GN=Aldh1l1 PE=2 SV=1;>sp|Q8R0Y6|AL1L1_MOUSE Cytosolic 10-formyltetrahydrofolate dehydrogenase OS=Mus musculus GN=Aldh1l1 PE=1 SV=1	2	3	2	2	8	8	20.2	34306000	27983000	38420000	39717000	47140000	52543000	Aldh1l1
tr|Q6ZQC2|Q6ZQC2_MOUSE;tr|Q3UZQ6|Q3UZQ6_MOUSE;sp|Q8R332|NUP58_MOUSE	tr|Q6ZQC2|Q6ZQC2_MOUSE;tr|Q3UZQ6|Q3UZQ6_MOUSE;sp|Q8R332|NUP58_MOUSE	>tr|Q6ZQC2|Q6ZQC2_MOUSE MKIAA0410 protein (Fragment) OS=Mus musculus GN=Nupl1 PE=2 SV=1;>tr|Q3UZQ6|Q3UZQ6_MOUSE Putative uncharacterized protein (Fragment) OS=Mus musculus GN=Nupl1 PE=2 SV=1;>sp|Q8R332|NUP58_MOUSE Nucleoporin p58/p45 OS=Mus musculus GN=Nup	3	3	4	6	7	7	21.9	177690000	156560000	123730000	141220000	84211000	106090000	Nup
sp|Q8VC12|HUTU_MOUSE;tr|Q3UEL5|Q3UEL5_MOUSE	sp|Q8VC12|HUTU_MOUSE;tr|Q3UEL5|Q3UEL5_MOUSE	>sp|Q8VC12|HUTU_MOUSE Urocanate hydratase OS=Mus musculus GN=Uroc1 PE=1 SV=2;>tr|Q3UEL5|Q3UEL5_MOUSE Urocanate hydratase OS=Mus musculus GN=Uroc1 PE=1 SV=1	0	0	0	0	2	2	5.2	0	0	0	0	10202000	10107000	Uroc1
tr|Q3UTZ4|Q3UTZ4_MOUSE;sp|Q8VC30|TKFC_MOUSE	tr|Q3UTZ4|Q3UTZ4_MOUSE;sp|Q8VC30|TKFC_MOUSE	>tr|Q3UTZ4|Q3UTZ4_MOUSE Putative uncharacterized protein OS=Mus musculus GN=Tkfc PE=2 SV=1;>sp|Q8VC30|TKFC_MOUSE Triokinase/FMN cyclase OS=Mus musculus GN=Tkfc PE=1 SV=1	1	1	0	0	1	3	10.2	0	0	0	0	0	68208000	Tkfc
sp|Q8VDD5|MYH9_MOUSE;tr|Q3UFT0|Q3UFT0_MOUSE;tr|Q811J9|Q811J9_MOUSE;tr|Q99JJ3|Q99JJ3_MOUSE;tr|Q7TQJ6|Q7TQJ6_MOUSE;tr|Q8BIE2|Q8BIE2_MOUSE;tr|O89055|O89055_MOUSE;tr|A2VCK0|A2VCK0_MOUSE;tr|Q8BIM8|Q8BIM8_MOUSE;tr|Q14B05|Q14B05_MOUSE;tr|F2Z494|F2Z494_MOUSE;tr|Q8BXF2|Q8BXF2_MOUSE	sp|Q8VDD5|MYH9_MOUSE;tr|Q3UFT0|Q3UFT0_MOUSE	>sp|Q8VDD5|MYH9_MOUSE Myosin-9 OS=Mus musculus GN=Myh9 PE=1 SV=4;>tr|Q3UFT0|Q3UFT0_MOUSE Putative uncharacterized protein (Fragment) OS=Mus musculus GN=Myh9 PE=2 SV=1	46	52	94	95	110	109	61.2	3920500000	3976300000	4064600000	4083000000	3946100000	3831200000	Myh9
sp|Q9DBM2|ECHP_MOUSE;tr|Q9R0Z4|Q9R0Z4_MOUSE	sp|Q9DBM2|ECHP_MOUSE	>sp|Q9DBM2|ECHP_MOUSE Peroxisomal bifunctional enzyme OS=Mus musculus GN=Ehhadh PE=1 SV=4	1	2	1	1	5	4	29.8	0	0	0	0	48934000	93797000	Ehhadh
sp|Q9EQK5|MVP_MOUSE;tr|Q3THX5|Q3THX5_MOUSE;tr|E9Q3X0|E9Q3X0_MOUSE;tr|Q8C2S9|Q8C2S9_MOUSE;tr|Q3U7S9|Q3U7S9_MOUSE;tr|D3Z2N7|D3Z2N7_MOUSE	sp|Q9EQK5|MVP_MOUSE;tr|Q3THX5|Q3THX5_MOUSE;tr|E9Q3X0|E9Q3X0_MOUSE;tr|Q8C2S9|Q8C2S9_MOUSE;tr|Q3U7S9|Q3U7S9_MOUSE	>sp|Q9EQK5|MVP_MOUSE Major vault protein OS=Mus musculus GN=Mvp PE=1 SV=4;>tr|Q3THX5|Q3THX5_MOUSE Putative uncharacterized protein OS=Mus musculus GN=Mvp PE=2 SV=1;>tr|E9Q3X0|E9Q3X0_MOUSE Major vault protein OS=Mus musculus GN=Mvp PE=1 SV=1;>tr|Q8C2S9|Q8C2	0	0	3	4	0	1	13	0	0	49267000	55940000	0	0	Mvp
tr|Q8C7S2|Q8C7S2_MOUSE;sp|Q9ERG0|LIMA1_MOUSE;tr|Q8CD09|Q8CD09_MOUSE;tr|Q8BT15|Q8BT15_MOUSE;tr|Q8C3R7|Q8C3R7_MOUSE	tr|Q8C7S2|Q8C7S2_MOUSE;sp|Q9ERG0|LIMA1_MOUSE;tr|Q8CD09|Q8CD09_MOUSE;tr|Q8BT15|Q8BT15_MOUSE;tr|Q8C3R7|Q8C3R7_MOUSE	>tr|Q8C7S2|Q8C7S2_MOUSE Putative uncharacterized protein OS=Mus musculus GN=Lima1 PE=2 SV=1;>sp|Q9ERG0|LIMA1_MOUSE LIM domain and actin-binding protein 1 OS=Mus musculus GN=Lima1 PE=1 SV=3;>tr|Q8CD09|Q8CD09_MOUSE Putative uncharacterized protein OS=Mus mus	1	1	4	4	4	3	9.7	0	0	42117000	51505000	34567000	37224000	Lima1
tr|A0A0R4J293|A0A0R4J293_MOUSE;sp|Q9JLF6|TGM1_MOUSE	tr|A0A0R4J293|A0A0R4J293_MOUSE;sp|Q9JLF6|TGM1_MOUSE	>tr|A0A0R4J293|A0A0R4J293_MOUSE Protein-glutamine gamma-glutamyltransferase K OS=Mus musculus GN=Tgm1 PE=1 SV=1;>sp|Q9JLF6|TGM1_MOUSE Protein-glutamine gamma-glutamyltransferase K OS=Mus musculus GN=Tgm1 PE=1 SV=2	0	0	2	2	1	2	5	0	0	0	0	0	17951000	Tgm1
tr|H9KV01|H9KV01_MOUSE;tr|H9KV15|H9KV15_MOUSE;sp|Q9QX47|SON_MOUSE;tr|H9KV00|H9KV00_MOUSE	tr|H9KV01|H9KV01_MOUSE;tr|H9KV15|H9KV15_MOUSE;sp|Q9QX47|SON_MOUSE;tr|H9KV00|H9KV00_MOUSE	>tr|H9KV01|H9KV01_MOUSE Protein SON OS=Mus musculus GN=Son PE=1 SV=1;>tr|H9KV15|H9KV15_MOUSE Protein SON OS=Mus musculus GN=Son PE=1 SV=1;>sp|Q9QX47|SON_MOUSE Protein SON OS=Mus musculus GN=Son PE=1 SV=2;>tr|H9KV00|H9KV00_MOUSE Protein SON OS=Mus musculus	1	1	1	2	1	2	2.9	0	0	0	18139000	0	0	Son
tr|E9Q3W4|E9Q3W4_MOUSE;tr|Q6S390|Q6S390_MOUSE;tr|Q6S388|Q6S388_MOUSE;tr|Q6S392|Q6S392_MOUSE;tr|Q6S393|Q6S393_MOUSE;tr|Q6S387|Q6S387_MOUSE;tr|Q6S385|Q6S385_MOUSE;sp|Q9QXS1|PLEC_MOUSE	tr|E9Q3W4|E9Q3W4_MOUSE;tr|Q6S390|Q6S390_MOUSE;tr|Q6S388|Q6S388_MOUSE;tr|Q6S392|Q6S392_MOUSE;tr|Q6S393|Q6S393_MOUSE;tr|Q6S387|Q6S387_MOUSE;tr|Q6S385|Q6S385_MOUSE;sp|Q9QXS1|PLEC_MOUSE	>tr|E9Q3W4|E9Q3W4_MOUSE Plectin OS=Mus musculus GN=Plec PE=1 SV=1;>tr|Q6S390|Q6S390_MOUSE Plectin 4 OS=Mus musculus GN=Plec PE=2 SV=1;>tr|Q6S388|Q6S388_MOUSE Plectin 7 OS=Mus musculus GN=Plec PE=2 SV=1;>tr|Q6S392|Q6S392_MOUSE Plectin 3 OS=Mus musculus GN=P	0	0	0	0	1	1	0.6	0	0	0	0	0	10104000	P
tr|Q8C140|Q8C140_MOUSE;sp|Q9QXX4|CMC2_MOUSE;tr|Q91YK1|Q91YK1_MOUSE;sp|Q8BH59|CMC1_MOUSE	tr|Q8C140|Q8C140_MOUSE;sp|Q9QXX4|CMC2_MOUSE;tr|Q91YK1|Q91YK1_MOUSE;sp|Q8BH59|CMC1_MOUSE	>tr|Q8C140|Q8C140_MOUSE Putative uncharacterized protein OS=Mus musculus GN=Slc25a13 PE=2 SV=1;>sp|Q9QXX4|CMC2_MOUSE Calcium-binding mitochondrial carrier protein Aralar2 OS=Mus musculus GN=Slc25a13 PE=1 SV=1;>tr|Q91YK1|Q91YK1_MOUSE Slc25a13 protein OS=Mus	0	0	0	0	1	2	5.8	0	0	0	0	0	27586000	Slc25a13
sp|Q9WTI7|MYO1C_MOUSE	sp|Q9WTI7|MYO1C_MOUSE	>sp|Q9WTI7|MYO1C_MOUSE Unconventional myosin-Ic OS=Mus musculus GN=Myo1c PE=1 SV=2	0	0	3	5	5	4	9.2	0	0	52421000	51858000	27571000	38944000	Myo1c
sp|Q9WVG6|CARM1_MOUSE;tr|D3YUP1|D3YUP1_MOUSE;tr|D6RFA7|D6RFA7_MOUSE	sp|Q9WVG6|CARM1_MOUSE;tr|D3YUP1|D3YUP1_MOUSE	>sp|Q9WVG6|CARM1_MOUSE Histone-arginine methyltransferase CARM1 OS=Mus musculus GN=Carm1 PE=1 SV=2;>tr|D3YUP1|D3YUP1_MOUSE Histone-arginine methyltransferase CARM1 OS=Mus musculus GN=Carm1 PE=1 SV=1	0	0	4	2	3	2	11.5	0	0	37201000	42759000	12373000	14315000	Carm1
tr|A0A075B5P3|A0A075B5P3_MOUSE;tr|A0A0F7R1P3|A0A0F7R1P3_MOUSE;tr|A0A0F7QZE4|A0A0F7QZE4_MOUSE;tr|Q91Z05|Q91Z05_MOUSE;tr|Q8R3H6|Q8R3H6_MOUSE;tr|Q569X1|Q569X1_MOUSE;sp|P01867|IGG2B_MOUSE;tr|Q5R3X7|Q5R3X7_MOUSE;tr|A0A0A6YVP0|A0A0A6YVP0_MOUSE;tr|Q5R3X8|Q5R3X8_MOUSE;tr|Q5R3Y0|Q5R3Y0_MOUSE	tr|A0A075B5P3|A0A075B5P3_MOUSE;tr|A0A0F7R1P3|A0A0F7R1P3_MOUSE;tr|A0A0F7QZE4|A0A0F7QZE4_MOUSE;tr|Q91Z05|Q91Z05_MOUSE;tr|Q8R3H6|Q8R3H6_MOUSE;tr|Q569X1|Q569X1_MOUSE;sp|P01867|IGG2B_MOUSE	>tr|A0A075B5P3|A0A075B5P3_MOUSE Protein Ighg2b (Fragment) OS=Mus musculus GN=Ighg2b PE=1 SV=1;>tr|A0A0F7R1P3|A0A0F7R1P3_MOUSE MAb 106 heavy chain OS=Mus musculus GN=HC PE=2 SV=1;>tr|A0A0F7QZE4|A0A0F7QZE4_MOUSE MAb 110 heavy chain OS=Mus musculus GN=HC PE=2	1	1	5	6	14	13	43.5	0	0	173420000	174750000	457530000	505930000	HC
tr|A0A075B5R4|A0A075B5R4_MOUSE;tr|X5J4W7|X5J4W7_MOUSE;tr|X5J4N6|X5J4N6_MOUSE;tr|X5J5P8|X5J5P8_MOUSE;tr|X5J535|X5J535_MOUSE;tr|X5J5T4|X5J5T4_MOUSE;tr|X5J5P7|X5J5P7_MOUSE;tr|X5J5P6|X5J5P6_MOUSE;tr|X5J4S9|X5J4S9_MOUSE;tr|K7TDQ0|K7TDQ0_MOUSE;tr|K7TR86|K7TR86_MOUSE;tr|K7U681|K7U681_MOUSE;tr|K7U5S6|K7U5S6_MOUSE;tr|K7TRJ0|K7TRJ0_MOUSE;tr|K7TDN5|K7TDN5_MOUSE;tr|X5J522|X5J522_MOUSE;tr|Q9JL85|Q9JL85_MOUSE;…	tr|A0A075B5R4|A0A075B5R4_MOUSE;tr|X5J4W7|X5J4W7_MOUSE;tr|X5J4N6|X5J4N6_MOUSE;tr|X5J5P8|X5J5P8_MOUSE;tr|X5J535|X5J535_MOUSE;tr|X5J5T4|X5J5T4_MOUSE;tr|X5J5P7|X5J5P7_MOUSE;tr|X5J5P6|X5J5P6_MOUSE;tr|X5J4S9|X5J4S9_MOUSE;tr|K7TDQ0|K7TDQ0_MOUSE;tr|K7TR86|K7TR86_MOUSE;tr|K7U681|K7U681_MOUSE;tr|K7U5S6|K7U5S6_MOUSE;tr|K7TRJ0|K7TRJ0_MOUSE;tr|K7TDN5|K7TDN5_MOUSE;tr|X5J522|X5J522_MOUSE;tr|Q9JL85|Q9JL85_MOUSE;…	>tr|A0A075B5R4|A0A075B5R4_MOUSE Protein Ighv14-1 (Fragment) OS=Mus musculus GN=Ighv14-1 PE=4 SV=1;>tr|X5J4W7|X5J4W7_MOUSE IgA heavy chain VDJ region (Fragment) OS=Mus musculus PE=2 SV=1;>tr|X5J4N6|X5J4N6_MOUSE IgM heavy chain VDJ region (Fragment) OS=Mus m	0	0	0	0	1	1	21.4	0	0	0	0	10283000	0	Ighv14-1
tr|A0A075B5V1|A0A075B5V1_MOUSE;tr|K7TGV2|K7TGV2_MOUSE;tr|A0A0A6YWK5|A0A0A6YWK5_MOUSE;tr|A0A075B5V2|A0A075B5V2_MOUSE;tr|A0A075B5V0|A0A075B5V0_MOUSE;tr|X5J5G8|X5J5G8_MOUSE;tr|X5J5I0|X5J5I0_MOUSE;tr|X5J4V5|X5J4V5_MOUSE;tr|A0A075B5V6|A0A075B5V6_MOUSE;tr|A0A075B5U4|A0A075B5U4_MOUSE;tr|X5J5C8|X5J5C8_MOUSE;tr|X5J533|X5J533_MOUSE;tr|A0A0A6YXN4|A0A0A6YXN4_MOUSE;tr|A0A075B5U7|A0A075B5U7_MOUSE;sp|P06330|HVM…	tr|A0A075B5V1|A0A075B5V1_MOUSE;tr|K7TGV2|K7TGV2_MOUSE;tr|A0A0A6YWK5|A0A0A6YWK5_MOUSE;tr|A0A075B5V2|A0A075B5V2_MOUSE;tr|A0A075B5V0|A0A075B5V0_MOUSE;tr|X5J5G8|X5J5G8_MOUSE;tr|X5J5I0|X5J5I0_MOUSE;tr|X5J4V5|X5J4V5_MOUSE;tr|A0A075B5V6|A0A075B5V6_MOUSE;tr|A0A075B5U4|A0A075B5U4_MOUSE;tr|X5J5C8|X5J5C8_MOUSE;tr|X5J533|X5J533_MOUSE;tr|A0A0A6YXN4|A0A0A6YXN4_MOUSE;tr|A0A075B5U7|A0A075B5U7_MOUSE;sp|P06330|HVM…	>tr|A0A075B5V1|A0A075B5V1_MOUSE Protein Ighv1-31 OS=Mus musculus GN=Ighv1-31 PE=4 SV=1;>tr|K7TGV2|K7TGV2_MOUSE IgA heavy chain variable region (Fragment) OS=Mus musculus PE=2 SV=1;>tr|A0A0A6YWK5|A0A0A6YWK5_MOUSE Protein Ighv1-31 (Fragment) OS=Mus musculus	0	1	1	1	1	2	51	0	0	0	0	0	39606000	Ighv1-31
tr|A0A097PUH2|A0A097PUH2_MOUSE;tr|X5J4K6|X5J4K6_MOUSE;tr|X5J4R4|X5J4R4_MOUSE;tr|X5J4G3|X5J4G3_MOUSE;tr|X5J567|X5J567_MOUSE;tr|X5J5H8|X5J5H8_MOUSE;tr|A0A075B680|A0A075B680_MOUSE;tr|K7T9Q4|K7T9Q4_MOUSE;tr|K7TRR2|K7TRR2_MOUSE;tr|K7TDI0|K7TDI0_MOUSE;tr|X5J5J8|X5J5J8_MOUSE;tr|X5J5A6|X5J5A6_MOUSE;tr|X5J4P1|X5J4P1_MOUSE;tr|X5J548|X5J548_MOUSE;tr|X5J4D0|X5J4D0_MOUSE;tr|X5J4C6|X5J4C6_MOUSE;tr|K7TD20|K7TD2…	tr|A0A097PUH2|A0A097PUH2_MOUSE;tr|X5J4K6|X5J4K6_MOUSE;tr|X5J4R4|X5J4R4_MOUSE;tr|X5J4G3|X5J4G3_MOUSE;tr|X5J567|X5J567_MOUSE;tr|X5J5H8|X5J5H8_MOUSE;tr|A0A075B680|A0A075B680_MOUSE;tr|K7T9Q4|K7T9Q4_MOUSE;tr|K7TRR2|K7TRR2_MOUSE;tr|K7TDI0|K7TDI0_MOUSE;tr|X5J5J8|X5J5J8_MOUSE;tr|X5J5A6|X5J5A6_MOUSE;tr|X5J4P1|X5J4P1_MOUSE;tr|X5J548|X5J548_MOUSE;tr|X5J4D0|X5J4D0_MOUSE;tr|X5J4C6|X5J4C6_MOUSE;tr|K7TD20|K7TD2…	>tr|A0A097PUH2|A0A097PUH2_MOUSE Anti-dectin-1 15E2 heavy chain OS=Mus musculus PE=2 SV=1;>tr|X5J4K6|X5J4K6_MOUSE IgA heavy chain VDJ region (Fragment) OS=Mus musculus PE=2 SV=1;>tr|X5J4R4|X5J4R4_MOUSE IgM heavy chain VDJ region (Fragment) OS=Mus musculus P	1	1	1	2	2	2	3.8	33215000	25736000	220760000	244910000	92866000	49443000	>tr|A0A097PUH2|
tr|A0A0M4KM70|A0A0M4KM70_MOUSE;tr|U5LP42|U5LP42_MOUSE;sp|P01868|IGHG1_MOUSE;tr|Q99LC4|Q99LC4_MOUSE;sp|P01869|IGH1M_MOUSE	tr|A0A0M4KM70|A0A0M4KM70_MOUSE;tr|U5LP42|U5LP42_MOUSE;sp|P01868|IGHG1_MOUSE;tr|Q99LC4|Q99LC4_MOUSE;sp|P01869|IGH1M_MOUSE	>tr|A0A0M4KM70|A0A0M4KM70_MOUSE Monoclonal 11D8 anti-human butyrylcholinesterase (BChE) heavy chain OS=Mus musculus PE=2 SV=1;>tr|U5LP42|U5LP42_MOUSE Anti-H5N1 hemagglutinin monoclonal anitbody H5M9 heavy chain (Fragment) OS=Mus musculus PE=1 SV=1;>sp|P018	6	6	10	10	9	10	38.3	7279600000	5139800000	5845300000	6202100000	1222900000	1100400000	>tr|A0A0M4KM70|
tr|A0A0R4J135|A0A0R4J135_MOUSE;tr|G3UYY2|G3UYY2_MOUSE;tr|G3UWK0|G3UWK0_MOUSE;tr|G3UZT2|G3UZT2_MOUSE	tr|A0A0R4J135|A0A0R4J135_MOUSE;tr|G3UYY2|G3UYY2_MOUSE	>tr|A0A0R4J135|A0A0R4J135_MOUSE Selenium-binding protein 2 OS=Mus musculus GN=Selenbp2 PE=1 SV=1;>tr|G3UYY2|G3UYY2_MOUSE Selenium-binding protein 2 OS=Mus musculus GN=Selenbp2 PE=1 SV=1	0	0	2	1	0	0	33.5	0	0	37904000	0	0	0	Selenbp2
tr|A0AUN0|A0AUN0_MOUSE;tr|Q4G0C0|Q4G0C0_MOUSE;tr|G3X928|G3X928_MOUSE;sp|Q6NZC7|S23IP_MOUSE;tr|Q3UY74|Q3UY74_MOUSE	tr|A0AUN0|A0AUN0_MOUSE;tr|Q4G0C0|Q4G0C0_MOUSE;tr|G3X928|G3X928_MOUSE;sp|Q6NZC7|S23IP_MOUSE	>tr|A0AUN0|A0AUN0_MOUSE Sec23ip protein (Fragment) OS=Mus musculus GN=Sec23ip PE=2 SV=1;>tr|Q4G0C0|Q4G0C0_MOUSE Sec23 interacting protein OS=Mus musculus GN=Sec23ip PE=2 SV=1;>tr|G3X928|G3X928_MOUSE SEC23-interacting protein OS=Mus musculus GN=Sec23ip PE=1	10	9	10	11	25	28	43.6	273920000	306710000	218480000	245960000	389830000	425250000	Sec23ip
tr|E9Q175|E9Q175_MOUSE;tr|E9Q3L1|E9Q3L1_MOUSE;tr|B2RWR8|B2RWR8_MOUSE;tr|E9PVU0|E9PVU0_MOUSE;tr|E9Q174|E9Q174_MOUSE;tr|V9GXM4|V9GXM4_MOUSE;tr|V9GX76|V9GX76_MOUSE;sp|Q64331|MYO6_MOUSE;tr|Q8BK95|Q8BK95_MOUSE;tr|Q6A077|Q6A077_MOUSE;REV__tr|Q8C8U8|Q8C8U8_MOUSE	tr|E9Q175|E9Q175_MOUSE;tr|E9Q3L1|E9Q3L1_MOUSE;tr|B2RWR8|B2RWR8_MOUSE;tr|E9PVU0|E9PVU0_MOUSE;tr|E9Q174|E9Q174_MOUSE;tr|V9GXM4|V9GXM4_MOUSE;tr|V9GX76|V9GX76_MOUSE;sp|Q64331|MYO6_MOUSE;tr|Q8BK95|Q8BK95_MOUSE	>tr|E9Q175|E9Q175_MOUSE Unconventional myosin-VI OS=Mus musculus GN=Myo6 PE=1 SV=1;>tr|E9Q3L1|E9Q3L1_MOUSE Unconventional myosin-VI OS=Mus musculus GN=Myo6 PE=1 SV=1;>tr|B2RWR8|B2RWR8_MOUSE Myosin VI OS=Mus musculus GN=Myo6 PE=2 SV=1;>tr|E9PVU0|E9PVU0_MOUS	2	2	5	7	3	4	11.5	35954000	38486000	30472000	32920000	33991000	38604000	Myo6
tr|Q80WR0|Q80WR0_MOUSE;tr|E9Q3G8|E9Q3G8_MOUSE;tr|Q80UN3|Q80UN3_MOUSE;tr|Q8BRF6|Q8BRF6_MOUSE;tr|Q8R2M9|Q8R2M9_MOUSE;tr|Q3V3W1|Q3V3W1_MOUSE;tr|Q3TA10|Q3TA10_MOUSE	tr|Q80WR0|Q80WR0_MOUSE;tr|E9Q3G8|E9Q3G8_MOUSE;tr|Q80UN3|Q80UN3_MOUSE	>tr|Q80WR0|Q80WR0_MOUSE Nucleoporin 153 OS=Mus musculus GN=Nup153 PE=2 SV=1;>tr|E9Q3G8|E9Q3G8_MOUSE Protein Nup153 OS=Mus musculus GN=Nup153 PE=1 SV=1;>tr|Q80UN3|Q80UN3_MOUSE Nup153 protein (Fragment) OS=Mus musculus GN=Nup153 PE=2 SV=1	4	2	4	4	3	4	15.6	28246000	56785000	100140000	86523000	37429000	33477000	Nup153
tr|E9QPE7|E9QPE7_MOUSE;tr|Q69ZX3|Q69ZX3_MOUSE;tr|Q7TQH2|Q7TQH2_MOUSE;tr|A0A140LHX1|A0A140LHX1_MOUSE	tr|E9QPE7|E9QPE7_MOUSE;tr|Q69ZX3|Q69ZX3_MOUSE	>tr|E9QPE7|E9QPE7_MOUSE Myosin-11 OS=Mus musculus GN=Myh11 PE=1 SV=1;>tr|Q69ZX3|Q69ZX3_MOUSE MKIAA0866 protein (Fragment) OS=Mus musculus GN=Myh11 PE=2 SV=1	0	0	11	9	2	2	15.6	0	0	96822000	77463000	0	50179000	Myh11
tr|Q3V222|Q3V222_MOUSE;tr|G3X972|G3X972_MOUSE;tr|Q80U83|Q80U83_MOUSE;tr|Q8CGF4|Q8CGF4_MOUSE;tr|Q8R2V9|Q8R2V9_MOUSE;REV__tr|B2RY70|B2RY70_MOUSE;REV__sp|Q9D486|CMIP_MOUSE;sp|A2AFR3|FRPD4_MOUSE	tr|Q3V222|Q3V222_MOUSE;tr|G3X972|G3X972_MOUSE;tr|Q80U83|Q80U83_MOUSE;tr|Q8CGF4|Q8CGF4_MOUSE;tr|Q8R2V9|Q8R2V9_MOUSE	>tr|Q3V222|Q3V222_MOUSE Putative uncharacterized protein (Fragment) OS=Mus musculus GN=Sec24c PE=2 SV=1;>tr|G3X972|G3X972_MOUSE Protein Sec24c OS=Mus musculus GN=Sec24c PE=1 SV=1;>tr|Q80U83|Q80U83_MOUSE MKIAA0079 protein (Fragment) OS=Mus musculus GN=Sec24	10	10	12	12	18	20	45.2	588610000	754010000	370810000	388670000	481880000	561890000	Sec24
tr|Q68FG2|Q68FG2_MOUSE;tr|Q3UGZ4|Q3UGZ4_MOUSE;tr|Q6A087|Q6A087_MOUSE	tr|Q68FG2|Q68FG2_MOUSE;tr|Q3UGZ4|Q3UGZ4_MOUSE;tr|Q6A087|Q6A087_MOUSE	>tr|Q68FG2|Q68FG2_MOUSE Protein Sptbn2 OS=Mus musculus GN=Sptbn2 PE=1 SV=1;>tr|Q3UGZ4|Q3UGZ4_MOUSE Putative uncharacterized protein OS=Mus musculus GN=Sptbn2 PE=2 SV=1;>tr|Q6A087|Q6A087_MOUSE MKIAA0302 protein (Fragment) OS=Mus musculus GN=Sptbn2 PE=2 SV=1	0	0	0	0	1	1	0.9	0	0	0	0	0	2676000	Sptbn2
tr|Q58E56|Q58E56_MOUSE;tr|A0A0A6YY53|A0A0A6YY53_MOUSE;tr|F6TQW2|F6TQW2_MOUSE;tr|A0A0E4B366|A0A0E4B366_MOUSE;tr|Q9D8L4|Q9D8L4_MOUSE;sp|P01864|GCAB_MOUSE;tr|Q5R3X4|Q5R3X4_MOUSE;sp|P01863|GCAA_MOUSE;sp|P01865|GCAM_MOUSE;tr|A2MXS8|A2MXS8_MOUSE;tr|A0A075B5V7|A0A075B5V7_MOUSE;tr|X5J4N8|X5J4N8_MOUSE;tr|X5J5Q0|X5J5Q0_MOUSE;tr|X5J544|X5J544_MOUSE;tr|K7T947|K7T947_MOUSE;tr|A0A075B5U6|A0A075B5U6_MOUSE;tr|A0…	tr|Q58E56|Q58E56_MOUSE;tr|A0A0A6YY53|A0A0A6YY53_MOUSE;tr|F6TQW2|F6TQW2_MOUSE;tr|A0A0E4B366|A0A0E4B366_MOUSE;tr|Q9D8L4|Q9D8L4_MOUSE;sp|P01864|GCAB_MOUSE	>tr|Q58E56|Q58E56_MOUSE Igh protein OS=Mus musculus GN=Igh PE=2 SV=1;>tr|A0A0A6YY53|A0A0A6YY53_MOUSE Protein Ighg2c (Fragment) OS=Mus musculus GN=Ighg2c PE=1 SV=1;>tr|F6TQW2|F6TQW2_MOUSE Protein Ighg2c OS=Mus musculus GN=Ighg2c PE=1 SV=1;>tr|A0A0E4B366|A0A	1	0	3	3	5	4	24.1	0	0	132770000	123910000	192680000	201300000	Ighg2c
tr|Q80ZX0|Q80ZX0_MOUSE;tr|Q3UDH4|Q3UDH4_MOUSE;tr|Q3U882|Q3U882_MOUSE;tr|F6VJC5|F6VJC5_MOUSE;tr|Q6PFZ1|Q6PFZ1_MOUSE;tr|F6YIN5|F6YIN5_MOUSE	tr|Q80ZX0|Q80ZX0_MOUSE;tr|Q3UDH4|Q3UDH4_MOUSE	>tr|Q80ZX0|Q80ZX0_MOUSE Protein Sec24b OS=Mus musculus GN=Sec24b PE=1 SV=1;>tr|Q3UDH4|Q3UDH4_MOUSE Putative uncharacterized protein (Fragment) OS=Mus musculus GN=Sec24b PE=2 SV=1	0	0	1	1	2	3	14.5	0	0	0	0	0	21204000	Sec24b
tr|Q8CF71|Q8CF71_MOUSE;tr|V9GXQ2|V9GXQ2_MOUSE	tr|Q8CF71|Q8CF71_MOUSE;tr|V9GXQ2|V9GXQ2_MOUSE	>tr|Q8CF71|Q8CF71_MOUSE Putative uncharacterized protein OS=Mus musculus GN=Acta2 PE=2 SV=1;>tr|V9GXQ2|V9GXQ2_MOUSE Protein Gm17087 OS=Mus musculus GN=Gm17087 PE=1 SV=1	2	1	0	0	0	0	16.5	14782000	0	0	0	0	0	Gm17087
tr|Q9CV13|Q9CV13_MOUSE;tr|D3Z6R0|D3Z6R0_MOUSE	tr|Q9CV13|Q9CV13_MOUSE	>tr|Q9CV13|Q9CV13_MOUSE Putative uncharacterized protein (Fragment) OS=Mus musculus GN=Krt6a PE=2 SV=1	1	1	0	0	0	0	34.5	0	125820000	0	0	0	0	Krt6a
tr|Q9D828|Q9D828_MOUSE;tr|Q9Z1A1|Q9Z1A1_MOUSE;tr|B8JJG8|B8JJG8_MOUSE;tr|B8JJG6|B8JJG6_MOUSE;tr|B8JJG7|B8JJG7_MOUSE;tr|Q8C2C6|Q8C2C6_MOUSE;tr|B8JJG9|B8JJG9_MOUSE;tr|F6QJV5|F6QJV5_MOUSE;tr|B8JJG3|B8JJG3_MOUSE	tr|Q9D828|Q9D828_MOUSE;tr|Q9Z1A1|Q9Z1A1_MOUSE;tr|B8JJG8|B8JJG8_MOUSE;tr|B8JJG6|B8JJG6_MOUSE;tr|B8JJG7|B8JJG7_MOUSE;tr|Q8C2C6|Q8C2C6_MOUSE;tr|B8JJG9|B8JJG9_MOUSE	>tr|Q9D828|Q9D828_MOUSE Putative uncharacterized protein OS=Mus musculus GN=Tfg PE=2 SV=1;>tr|Q9Z1A1|Q9Z1A1_MOUSE Protein Tfg OS=Mus musculus GN=Tfg PE=1 SV=1;>tr|B8JJG8|B8JJG8_MOUSE Protein Tfg (Fragment) OS=Mus musculus GN=Tfg PE=1 SV=1;>tr|B8JJG6|B8JJG6	2	1	5	5	5	6	23.9	217010000	0	281780000	225310000	184010000	196520000	Tfg
tr|S4R192|S4R192_MOUSE	tr|S4R192|S4R192_MOUSE	>tr|S4R192|S4R192_MOUSE Protein transport protein Sec31A (Fragment) OS=Mus musculus GN=Sec31a PE=1 SV=1	0	0	1	1	1	1	63.7	0	0	0	0	20717000	0	Sec31a
tr|S4R2A9|S4R2A9_MOUSE;tr|S4R256|S4R256_MOUSE;tr|Q9CVL3|Q9CVL3_MOUSE;tr|S4R1T5|S4R1T5_MOUSE;tr|S4R1Y8|S4R1Y8_MOUSE;tr|Q05DS7|Q05DS7_MOUSE	tr|S4R2A9|S4R2A9_MOUSE	>tr|S4R2A9|S4R2A9_MOUSE Protein transport protein Sec31A (Fragment) OS=Mus musculus GN=Sec31a PE=1 SV=1	2	2	2	2	1	2	42.5	137400000	128460000	81364000	61015000	0	140730000	Sec31a
