# Supplementary material for: O-GlcNAcylation enhances CPS1 catalytic efficiency for ammonia and promotes ureagenesis
Source: Nat Commun. 2022 Sep 5;13:5212. doi: 10.1038/s41467-022-32904-x (PMC9445089; doi:10.1038/s41467-022-32904-x)
Supplement: Supplementary file 6 — Supplementary Data 2 [file 41467_2022_32904_MOESM6_ESM.xlsx]

## Sheet: Proteins
Checked	Protein FDR Confidence: Combined	Master	Accession	Description	Exp. q-value: Combined	Sum PEP Score	Coverage [%]	# Peptides	# Isoforms	# PSMs	# Unique Peptides	# AAs	MW [kDa]	calc. pI	Score Sequest HT: Sequest HT	# Peptides (by Search Engine): Sequest HT	Biological Process	Cellular Component	Molecular Function	Pfam IDs	Entrez Gene ID	Ensembl Gene ID	Gene Symbol	Gene ID	Reactome Pathways	# Protein Pathway Groups	Found in Sample: [S1] F1: Sample	Found in Sample: [S2] F2: Sample	Found in Sample: [S3] F3: Sample	Found in Sample: [S4] F4: Sample	# Protein Groups	HexNAc (S; T) Count	HexNAc (S; T) Positions	Phospho (S; T) Count	Phospho (S; T) Positions	Modifications
TRUE	High	Master Protein	Q8C196	Carbamoyl-phosphate synthase [ammonia], mitochondrial OS=Mus musculus OX=10090 GN=Cps1 PE=1 SV=2	0	2299.6	89	154	199	3924	154	1500	164.5	6.92	13906.6	154	protein metabolism;other metabolic processes;stress response;developmental processes;other biological processes	other membranes;mitochondrion;nucleus;other cell component	other molecular function	Pf00117, Pf00988, Pf02142, Pf02786, Pf02787	227231	ENSMUSG00000025991	Cps1	A0JNU4; mmu:227231; Q6NX75; Q8C196	Urea cycle	1	High	High	High	High	1	3	HexNAc [T109; T110; T1078]	3	Phospho [T109(96.8); S408(99); T459(97.9)]	Phospho [T109(96.8); S408(99); T459(97.9)]; HexNAc [T109; T110; T1078]
		Confidence	Annotated Sequence	Modifications	Qvality PEP	Qvality q-value	# Protein Groups	# Proteins	# Isoforms	# PSMs	Master Protein Accessions	Positions in Master Proteins	Modifications in Master Proteins	# Missed Cleavages	Theo. MH+ [Da]	Found in Sample: [S1] F1: Sample	Found in Sample: [S2] F2: Sample	Found in Sample: [S3] F3: Sample	Found in Sample: [S4] F4: Sample	Confidence (by Search Engine): Sequest HT	Percolator q-Value (by Search Engine): Sequest HT	Percolator PEP (by Search Engine): Sequest HT	XCorr (by Search Engine): Sequest HT	Sequence in Protein	Positions in Proteins
		High	[K].AADTIGYPVMIR.[S]		0.000251559	0.00488633	1	1	1	26	Q8C196	Q8C196 [576-587]		0	1306.68	High	High	High	High	High	0.0002632	1.292e-08	3.33	K.AADTIGYPVMIR.S	[576-587]
		High	[K].MKGYSFGHPSSVAGEVVFNTGLGGYPEALTDPAYK.[G]	1xOxidation [M1]	1.58401e-05	0.00488633	1	1	1	3	Q8C196	Q8C196 [56-90]		1	3662.75	Not Found	High	Not Found	High	High	0.0002632	4.856e-11	8.51	K.MKGYSFGHPSSVAGEVVFNTGLGGYPEALTDPAYK.G	[56-90]
		High	[K].MRDILNMDK.[T]		0.00978658	0.00488633	1	1	1	36	Q8C196	Q8C196 [881-889]		1	1135.56	High	High	High	High	High	0.0002632	2.13e-05	2.9	K.MRDILNMDK.T	[881-889]
		High	[K].MRDILNMDK.[T]	1xOxidation [M]	0.00475706	0.00488633	1	1	2	52	Q8C196	Q8C196 [881-889]		1	1151.55	High	High	High	High	High	0.0002632	4.925e-06	2.38	K.MRDILNMDK.T	[881-889]
		High	[K].MRDILNMDK.[T]	2xOxidation [M1; M7]	0.00741118	0.00488633	1	1	1	3	Q8C196	Q8C196 [881-889]		1	1167.55	Not Found	Not Found	High	High	High	0.0002632	1.213e-05	2.44	K.MRDILNMDK.T	[881-889]
		High	[K].MSMANR.[G]		0.029786	0.00488633	1	1	1	1	Q8C196	Q8C196 [311-316]		0	709.312	Not Found	Not Found	High	Not Found	High	0.0002632	0.0002084	1.99	K.MSMANR.G	[311-316]
		High	[K].NGVKIMGTSPLQIDR.[A]	1xOxidation [M6]; 1xHexNAc [T8]	0.272758	0.00488633	1	1	1	1	Q8C196	Q8C196 [1071-1085]	Q8C196 1xHexNAc [T1078]	1	1847.95	High	Not Found	Not Found	Not Found	High	0.0002632	0.02552	1.02	K.NGVKIMGTSPLQIDR.A	[1071-1085]
		Checked	Confidence	Modification Name	Target Amino Acid	Position in Peptide	Site Probability	Peptide Sequence	# Modified PSMs	# Uncertain Modified PSMs	# Unmodified PSMs	Protein Accession	Protein Description	Position	Master	Motif	Site Status
		TRUE	High	HexNAc	T	8		NGVKIMGTSPLQIDR	1	0	0	Q8C196	Carbamoyl-phosphate synthase [ammonia], mitochondrial OS=Mus musculus OX=10090 GN=Cps1 PE=1 SV=2	1078	Master Protein	GVKIMGtSPLQID	Modified
		High	[K].NIHPWVK.[Q]		0.00715429	0.00488633	1	1	1	24	Q8C196	Q8C196 [936-942]		0	893.499	High	High	High	High	High	0.0002632	1.127e-05	2.23	K.NIHPWVK.Q	[936-942]
		High	[K].NVVSGKTSACFEPSLDYMVTK.[I]	1xCarbamidomethyl [C10]	0.00616377	0.00488633	1	1	1	1	Q8C196	Q8C196 [752-772]		1	2333.12	Not Found	Not Found	Not Found	High	High	0.0002632	8.345e-06	3.54	K.NVVSGKTSACFEPSLDYMVTK.I	[752-772]
		High	[K].QADAVYFLPITPQFVTEVIK.[A]		0.00162622	0.00488633	1	1	1	2	Q8C196	Q8C196 [478-497]		0	2279.23	Not Found	Not Found	High	High	High	0.0002632	5.622e-07	4.81	K.QADAVYFLPITPQFVTEVIK.A	[478-497]
		High	[R].MCHPSVDGFTPR.[L]	1xCarbamidomethyl [C2]; 1xOxidation [M1]	3.60114e-05	0.00488633	1	1	1	67	Q8C196	Q8C196 [815-826]		0	1419.61	High	High	High	High	High	0.0002632	2.547e-10	4	R.MCHPSVDGFTPR.L	[815-826]
		High	[K].QIDTLAAEYPSVTNYLYVTYNGQEHDIK.[F]		2.92262e-05	0.00488633	1	1	1	3	Q8C196	Q8C196 [943-970]		0	3245.56	High	High	Not Found	Not Found	High	0.0002632	1.675e-10	6.35	K.QIDTLAAEYPSVTNYLYVTYNGQEHDIK.F	[943-970]
		High	[R].QLFSDKLNEINEK.[I]		0.000109574	0.00488633	1	1	1	24	Q8C196	Q8C196 [548-560]		1	1577.82	High	High	High	High	High	0.0002632	2.417e-09	3.96	R.QLFSDKLNEINEK.I	[548-560]
		High	[K].QISKCLGLTEAQTR.[E]	1xCarbamidomethyl [C5]	0.462439	0.00488633	1	1	1	1	Q8C196	Q8C196 [916-929]		1	1604.84	Not Found	Not Found	Not Found	High	High	0.0002632	0.09345	0.82	K.QISKCLGLTEAQTR.E	[916-929]
		High	[K].QNLIAEVSTK.[D]		0.000403546	0.00488633	1	1	1	17	Q8C196	Q8C196 [198-207]		0	1102.61	High	High	High	High	High	0.0002632	3.365e-08	3.31	K.QNLIAEVSTK.D	[198-207]
		High	[R].QWDFSRPGIR.[L]		0.0714509	0.00488633	1	1	1	4	Q8C196	Q8C196 [28-37]		0	1261.64	High	High	Not Found	Not Found	High	0.0002632	0.0013	2.16	R.QWDFSRPGIR.L	[28-37]
		High	[K].RFLEEATR.[V]		0.00687923	0.00488633	1	1	1	2	Q8C196	Q8C196 [1150-1157]		1	1021.54	Not Found	Not Found	High	High	High	0.0002632	1.04e-05	2.19	K.RFLEEATR.V	[1150-1157]
		High	[K].RGAEVHLVPWNHDFTQMEYDGLLIAGGPGNPALAQPLIQNVK.[K]		3.56728e-07	0.00488633	1	1	1	9	Q8C196	Q8C196 [238-279]		1	4566.34	High	High	High	High	High	0.0002632	2.285e-14	10.89	K.RGAEVHLVPWNHDFTQMEYDGLLIAGGPGNPALAQPLIQNVK.K	[238-279]
		High	[K].RGAEVHLVPWNHDFTQMEYDGLLIAGGPGNPALAQPLIQNVK.[K]	1xOxidation [M17]	7.44999e-06	0.00488633	1	1	1	4	Q8C196	Q8C196 [238-279]		1	4582.33	Not Found	High	High	High	High	0.0002632	1.057e-11	11.09	K.RGAEVHLVPWNHDFTQMEYDGLLIAGGPGNPALAQPLIQNVK.K	[238-279]
		High	[K].RLPTLEQPIIPSDYVAIK.[A]		0.00013448	0.00488633	1	1	1	55	Q8C196	Q8C196 [1292-1309]		1	2053.17	High	High	High	High	High	0.0002632	3.645e-09	5.21	K.RLPTLEQPIIPSDYVAIK.A	[1292-1309]
		High	[K].RQWDFSRPGIR.[L]		0.0293875	0.00488633	1	1	1	1	Q8C196	Q8C196 [27-37]		1	1417.74	Not Found	High	Not Found	Not Found	High	0.0002632	0.0002027	2.17	K.RQWDFSRPGIR.L	[27-37]
		High	[R].QLFSDK.[L]		0.137904	0.00488633	1	1	1	1	Q8C196	Q8C196 [548-553]		0	737.383	Not Found	Not Found	Not Found	High	High	0.0002632	0.005395	2.22	R.QLFSDK.L	[548-553]
		High	[R].RTAVDSGIALLTNFQVTK.[L]		0.000108286	0.00488633	1	1	1	4	Q8C196	Q8C196 [1454-1471]		1	1934.07	High	High	High	High	High	0.0002632	2.354e-09	4.62	R.RTAVDSGIALLTNFQVTK.L	[1454-1471]
		High	[R].MCHPSVDGFTPR.[L]	1xCarbamidomethyl [C2]	2.20959e-05	0.00488633	1	1	1	75	Q8C196	Q8C196 [815-826]		0	1403.62	High	High	High	High	High	0.0002632	9.492e-11	5.41	R.MCHPSVDGFTPR.L	[815-826]
		High	[R].IYAIAK.[A]		0.0340719	0.00488633	1	1	1	3	Q8C196	Q8C196 [851-856]		0	678.418	Not Found	High	High	High	High	0.0002632	0.0002747	1.63	R.IYAIAK.A	[851-856]
		High	[K].IAPSFAVESMEDALKAADTIGYPVMIR.[S]	1xPhospho [S/T/Y]	0.165216	0.00488633	1	1	1	1	Q8C196	Q8C196 [561-587]		1	2975.43	Not Found	High	Not Found	Not Found	High	0.0002632	0.008063	2.27	K.IAPSFAVESMEDALKAADTIGYPVMIR.S	[561-587]
		High	[K].IEFEGQSVDFVDPNK.[Q]		2.03818e-05	0.00488633	1	1	1	19	Q8C196	Q8C196 [183-197]		0	1723.82	High	High	High	High	High	0.0002632	8.08e-11	5.7	K.IEFEGQSVDFVDPNK.Q	[183-197]
		High	[K].IEFEGQSVDFVDPNKQNLIAEVSTK.[D]		3.04725e-07	0.00488633	1	1	1	34	Q8C196	Q8C196 [183-207]		1	2807.41	High	High	High	High	High	0.0002632	1.661e-14	9.24	K.IEFEGQSVDFVDPNKQNLIAEVSTK.D	[183-207]
		High	[K].LFAEAVQK.[S]		0.00166835	0.00488633	1	1	1	91	Q8C196	Q8C196 [1472-1479]		0	905.509	High	High	High	High	High	0.0002632	5.908e-07	2.41	K.LFAEAVQK.S	[1472-1479]
		High	[K].LFAEAVQKSR.[T]		0.0876541	0.00488633	1	1	1	1	Q8C196	Q8C196 [1472-1481]		1	1148.64	Not Found	Not Found	Not Found	High	High	0.0002632	0.002008	1.25	K.LFAEAVQKSR.T	[1472-1481]
		High	[K].LFATEATSDWLNANNVPATPVAWPSQEGQNPSLSSIR.[K]		5.90505e-06	0.00488633	1	1	1	14	Q8C196	Q8C196 [1388-1424]		0	3968.94	High	High	High	High	High	0.0002632	6.608e-12	8.18	K.LFATEATSDWLNANNVPATPVAWPSQEGQNPSLSSIR.K	[1388-1424]
		High	[K].LFATEATSDWLNANNVPATPVAWPSQEGQNPSLSSIRK.[L]		0.000580889	0.00488633	1	1	1	1	Q8C196	Q8C196 [1388-1425]		1	4097.04	Not Found	High	Not Found	Not Found	High	0.0002632	7.005e-08	6.28	K.LFATEATSDWLNANNVPATPVAWPSQEGQNPSLSSIRK.L	[1388-1425]
		High	[R].ILDIYHQEACNGCIISVGGQIPNNLAVPLYK.[N]	2xCarbamidomethyl [C10; C13]	3.82032e-05	0.00488633	1	1	1	15	Q8C196	Q8C196 [1040-1070]		0	3469.76	High	High	High	High	High	0.0002632	2.875e-10	7.96	R.ILDIYHQEACNGCIISVGGQIPNNLAVPLYK.N	[1040-1070]
		High	[K].ILESDRK.[E]		0.00799968	0.00488633	1	1	1	4	Q8C196	Q8C196 [281-287]		1	860.484	High	High	High	High	High	0.0002632	1.413e-05	1.96	K.ILESDRK.E	[281-287]
		High	[K].LYFEELSLER.[I]		0.000577468	0.00488633	1	1	1	7	Q8C196	Q8C196 [1030-1039]		0	1298.66	High	High	High	High	High	0.0002632	6.937e-08	3.45	K.LYFEELSLER.I	[1030-1039]
		High	[K].ILESDRKEPLFGISTGNIITGLAAGAK.[S]		3.36195e-06	0.00488633	1	1	1	21	Q8C196	Q8C196 [281-307]		2	2771.53	High	High	High	High	High	0.0002632	2.122e-12	7.46	K.ILESDRKEPLFGISTGNIITGLAAGAK.S	[281-307]
		High	[K].IMGTSPLQIDR.[A]	1xOxidation [M2]	0.000130052	0.00488633	1	1	1	61	Q8C196	Q8C196 [1075-1085]		0	1246.65	High	High	High	High	High	0.0002632	3.409e-09	2.96	K.IMGTSPLQIDR.A	[1075-1085]
		High	[K].IMGTSPLQIDRAEDR.[S]		0.104572	0.00488633	1	1	1	2	Q8C196	Q8C196 [1075-1089]		1	1701.86	Not Found	High	Not Found	High	High	0.0002632	0.002945	1.59	K.IMGTSPLQIDRAEDR.S	[1075-1089]
		High	[K].LNEINEK.[I]		0.0072106	0.00488633	1	1	1	6	Q8C196	Q8C196 [554-560]		0	859.452	High	High	High	High	High	0.0002632	1.143e-05	2.46	K.LNEINEK.I	[554-560]
		High	[R].LPMNKEWPANLDLK.[K]	1xOxidation [M3]	0.336435	0.00488633	1	1	1	1	Q8C196	Q8C196 [827-840]		1	1684.87	Not Found	Not Found	Not Found	High	High	0.0002632	0.04218	2.12	R.LPMNKEWPANLDLK.K	[827-840]
		High	[R].LPMNKEWPANLDLKK.[E]	1xOxidation [M3]	0.00344012	0.00488633	1	1	1	7	Q8C196	Q8C196 [827-841]		2	1812.97	Not Found	High	High	High	High	0.0002632	2.552e-06	2.74	R.LPMNKEWPANLDLKK.E	[827-841]
		High	[K].IPQKGILIGIQQSFRPR.[F]		0.0023263	0.00488633	1	1	1	2	Q8C196	Q8C196 [1357-1373]		1	1951.16	Not Found	High	High	Not Found	High	0.0002632	1.16e-06	3.02	K.IPQKGILIGIQQSFRPR.F	[1357-1373]
		High	[R].LPTLEQPIIPSDYVAIK.[A]		4.38505e-05	0.00488633	1	1	1	16	Q8C196	Q8C196 [1293-1309]		0	1897.07	High	High	High	High	High	0.0002632	3.801e-10	5.22	R.LPTLEQPIIPSDYVAIK.A	[1293-1309]
		High	[R].LRDADPILR.[C]		0.0226033	0.00488633	1	1	1	15	Q8C196	Q8C196 [1318-1326]		1	1068.62	High	High	High	High	High	0.0002632	0.0001179	3.67	R.LRDADPILR.C	[1318-1326]
		High	[R].LTSIDKWFLYK.[M]		0.000293903	0.00488633	1	1	1	88	Q8C196	Q8C196 [870-880]		1	1413.78	High	High	High	High	High	0.0002632	1.774e-08	4.72	R.LTSIDKWFLYK.M	[870-880]
		High	[K].IMGTSPLQIDR.[A]		0.000610197	0.00488633	1	1	1	30	Q8C196	Q8C196 [1075-1085]		0	1230.65	High	High	High	High	High	0.0002632	7.741e-08	2.89	K.IMGTSPLQIDR.A	[1075-1085]
		High	[K].IAPSFAVESMEDALK.[A]	1xOxidation [M10]	2.26244e-05	0.00488633	1	1	1	45	Q8C196	Q8C196 [561-575]		0	1623.79	High	High	High	High	High	0.0002632	9.973e-11	4.43	K.IAPSFAVESMEDALK.A	[561-575]
		High	[R].RTSVNVVR.[H]		0.00637276	0.00488633	1	1	1	4	Q8C196	Q8C196 [682-689]		1	930.548	High	High	High	High	High	0.0002632	8.904e-06	1.87	R.RTSVNVVR.H	[682-689]
		High	[R].SAYALGGLGSGICPNKETLIDLGTK.[A]	1xCarbamidomethyl [C13]	4.36781e-05	0.00488633	1	1	1	16	Q8C196	Q8C196 [588-612]		1	2535.31	High	High	High	High	High	0.0002632	3.759e-10	3.98	R.SAYALGGLGSGICPNKETLIDLGTK.A	[588-612]
		High	[K].TVLMNPNIASVQTNEVGLK.[Q]	1xOxidation [M4]	7.79523e-06	0.00488633	1	1	1	79	Q8C196	Q8C196 [459-477]		0	2044.07	High	High	High	High	High	0.0002632	1.161e-11	6.53	K.TVLMNPNIASVQTNEVGLK.Q	[459-477]
		High	[K].TVVVNCNPETVSTDFDECDK.[L]	2xCarbamidomethyl [C6; C18]	1.14452e-05	0.00488633	1	1	1	16	Q8C196	Q8C196 [1010-1029]		0	2329	High	High	High	High	High	0.0002632	2.519e-11	5.27	K.TVVVNCNPETVSTDFDECDK.L	[1010-1029]
		High	[K].TVVVNCNPETVSTDFDECDKLYFEELSLER.[I]	2xCarbamidomethyl [C6; C18]	5.06513e-07	0.00488633	1	1	1	24	Q8C196	Q8C196 [1010-1039]		1	3608.64	High	High	High	High	High	0.0002632	4.636e-14	10.34	K.TVVVNCNPETVSTDFDECDKLYFEELSLER.I	[1010-1039]
		High	[K].VAGLLVLNYSNDYNHWLATK.[S]		5.52141e-05	0.00488633	1	1	1	22	Q8C196	Q8C196 [128-147]		0	2291.18	High	High	High	High	High	0.0002632	6.04e-10	6.63	K.VAGLLVLNYSNDYNHWLATK.S	[128-147]
		High	[K].VAQAPWK.[A]		0.00666677	0.00488633	1	1	1	11	Q8C196	Q8C196 [1101-1107]		0	799.446	High	High	High	High	High	0.0002632	9.78e-06	2.25	K.VAQAPWK.A	[1101-1107]
		High	[K].VLGTSVESIMATEDR.[Q]		1.15585e-05	0.00488633	1	1	1	52	Q8C196	Q8C196 [533-547]		0	1607.79	High	High	High	High	High	0.0002632	2.565e-11	4.76	K.VLGTSVESIMATEDR.Q	[533-547]
		High	[K].VLGTSVESIMATEDR.[Q]	1xOxidation [M10]	4.70823e-06	0.00488633	1	1	1	92	Q8C196	Q8C196 [533-547]		0	1623.79	High	High	High	High	High	0.0002632	4.183e-12	5.26	K.VLGTSVESIMATEDR.Q	[533-547]
		High	[K].VLILGSGGLSIGQAGEFDYSGSQAVK.[A]		1.50227e-06	0.00488633	1	1	1	119	Q8C196	Q8C196 [425-450]		0	2553.32	High	High	High	High	High	0.0002632	4.161e-13	7.85	K.VLILGSGGLSIGQAGEFDYSGSQAVK.A	[425-450]
		High	[R].VISHAISEHVEDAGVHSGDATLMLPTQTISQGAIEK.[V]		1.20039e-07	0.00488633	1	1	1	82	Q8C196	Q8C196 [1187-1222]		0	3741.88	High	High	High	High	High	0.0002632	2.532e-15	9.03	R.VISHAISEHVEDAGVHSGDATLMLPTQTISQGAIEK.V	[1187-1222]
		High	[K].TVLMNPNIASVQTNEVGLK.[Q]		6.85853e-06	0.00488633	1	1	1	61	Q8C196	Q8C196 [459-477]		0	2028.08	High	High	High	High	High	0.0002632	8.956e-12	7.92	K.TVLMNPNIASVQTNEVGLK.Q	[459-477]
		High	[R].VISHAISEHVEDAGVHSGDATLMLPTQTISQGAIEK.[V]	1xOxidation [M23]	4.43897e-07	0.00488633	1	1	1	69	Q8C196	Q8C196 [1187-1222]		0	3757.87	High	High	High	High	High	0.0002632	3.56e-14	10.39	R.VISHAISEHVEDAGVHSGDATLMLPTQTISQGAIEK.V	[1187-1222]
		High	[K].VMIGESIDEK.[R]	1xOxidation [M2]	0.000322404	0.00488633	1	1	1	33	Q8C196	Q8C196 [1282-1291]		0	1136.55	High	High	High	High	High	0.0002632	2.134e-08	3.01	K.VMIGESIDEK.R	[1282-1291]
		High	[K].VMIGESIDEKR.[L]		0.000116931	0.00488633	1	1	1	13	Q8C196	Q8C196 [1282-1292]		1	1276.66	High	High	High	High	High	0.0002632	2.752e-09	3.57	K.VMIGESIDEKR.L	[1282-1292]
		High	[K].VMIGESIDEKR.[L]	1xOxidation [M2]	0.000182846	0.00488633	1	1	1	18	Q8C196	Q8C196 [1282-1292]		1	1292.65	High	High	High	High	High	0.0002632	6.795e-09	4.55	K.VMIGESIDEKR.L	[1282-1292]
		High	[K].VPAIYGVDTR.[M]		0.00157892	0.00488633	1	1	1	7	Q8C196	Q8C196 [158-167]		0	1090.59	High	High	High	High	High	0.0002632	5.293e-07	2.87	K.VPAIYGVDTR.M	[158-167]
		High	[R].VSQEHPVVLTK.[F]		8.0272e-05	0.00488633	1	1	1	29	Q8C196	Q8C196 [1158-1168]		0	1236.69	High	High	High	High	High	0.0002632	1.286e-09	3.39	R.VSQEHPVVLTK.F	[1158-1168]
		High	[K].VVAVDCGIK.[N]	1xCarbamidomethyl [C6]	0.00105061	0.00488633	1	1	1	25	Q8C196	Q8C196 [220-228]		0	960.518	High	High	High	High	High	0.0002632	2.321e-07	1.86	K.VVAVDCGIK.N	[220-228]
		High	[K].VVAVDCGIKNNVIR.[L]	1xCarbamidomethyl [C6]	0.00693338	0.00488633	1	1	1	3	Q8C196	Q8C196 [220-233]		1	1556.86	Not Found	High	Not Found	High	High	0.0002632	1.059e-05	3.18	K.VVAVDCGIKNNVIR.L	[220-233]
		High	[R].WDLDRFHGTSSR.[I]		0.0153308	0.00488633	1	1	1	24	Q8C196	Q8C196 [776-787]		1	1476.7	High	High	High	High	High	0.0002632	5.327e-05	2.66	R.WDLDRFHGTSSR.I	[776-787]
		High	[K].YMESDGIK.[V]		0.006188	0.00488633	1	1	1	13	Q8C196	Q8C196 [120-127]		0	942.424	High	High	High	High	High	0.0002632	8.392e-06	1.67	K.YMESDGIK.V	[120-127]
		High	[K].VMIGESIDEK.[R]		0.00034405	0.00488633	1	1	1	19	Q8C196	Q8C196 [1282-1291]		0	1120.56	High	High	High	High	High	0.0002632	2.437e-08	2.89	K.VMIGESIDEK.R	[1282-1291]
		High	[R].SAYALGGLGSGICPNK.[E]	1xCarbamidomethyl [C13]	3.46958e-06	0.00488633	1	1	1	31	Q8C196	Q8C196 [588-603]		0	1564.78	High	High	High	High	High	0.0002632	2.265e-12	6.83	R.SAYALGGLGSGICPNK.E	[588-603]
		High	[R].TVDSKSLFHYRQYSAGKAA.[-]		0.100814	0.00488633	1	1	1	2	Q8C196	Q8C196 [1482-1500]		3	2129.08	Not Found	Not Found	High	High	High	0.0002632	0.002713	2.42	R.TVDSKSLFHYRQYSAGKAA.-	[1482-1500]
		High	[K].TSACFEPSLDYMVTK.[I]	1xCarbamidomethyl [C4]; 1xOxidation [M12]	4.69798e-05	0.00488633	1	1	1	24	Q8C196	Q8C196 [758-772]		0	1764.78	High	High	High	High	High	0.0002632	4.358e-10	4.33	K.TSACFEPSLDYMVTK.I	[758-772]
		High	[R].SFPFVSK.[T]		0.0190963	0.00488633	1	1	1	28	Q8C196	Q8C196 [1263-1269]		0	811.435	High	High	High	High	High	0.0002632	8.343e-05	1.38	R.SFPFVSK.T	[1263-1269]
		High	[R].SFPFVSKTLGVDFIDVATK.[V]		0.00108422	0.00488633	1	1	1	2	Q8C196	Q8C196 [1263-1281]		1	2071.11	Not Found	Not Found	High	High	High	0.0002632	2.479e-07	3.69	R.SFPFVSKTLGVDFIDVATK.V	[1263-1281]
		High	[K].SGFGFANVTTK.[R]		0.000279234	0.00488633	1	1	1	8	Q8C196	Q8C196 [16-26]		0	1128.57	High	High	High	Not Found	High	0.0002632	1.6e-08	3.39	K.SGFGFANVTTK.R	[16-26]
		High	[K].SGFGFANVTTKR.[Q]		0.0015914	0.00488633	1	1	1	1	Q8C196	Q8C196 [16-27]		1	1284.67	Not Found	High	Not Found	Not Found	High	0.0002632	5.37e-07	3.66	K.SGFGFANVTTKR.Q	[16-27]
		High	[K].SLFHYR.[Q]		0.00751355	0.00488633	1	1	1	25	Q8C196	Q8C196 [1487-1492]		0	822.426	High	High	High	High	High	0.0002632	1.247e-05	1.53	K.SLFHYR.Q	[1487-1492]
		High	[R].SIFSAVLDELK.[V]		0.000414825	0.00488633	1	1	1	27	Q8C196	Q8C196 [1090-1100]		0	1221.67	High	High	High	High	High	0.0002632	3.552e-08	3.57	R.SIFSAVLDELK.V	[1090-1100]
		High	[R].SIFSAVLDELKVAQAPWK.[A]		0.00178377	0.00488633	1	1	1	2	Q8C196	Q8C196 [1090-1107]		1	2002.1	Not Found	Not Found	High	High	High	0.0002632	6.781e-07	3.67	R.SIFSAVLDELKVAQAPWK.A	[1090-1107]
		High	[K].SLGQWLQEEK.[V]		0.000440936	0.00488633	1	1	1	25	Q8C196	Q8C196 [148-157]		0	1217.62	High	High	High	High	High	0.0002632	4.019e-08	4.09	K.SLGQWLQEEK.V	[148-157]
		High	[K].SVGEVMAIGR.[T]		0.000263215	0.00488633	1	1	1	17	Q8C196	Q8C196 [794-803]		0	1018.53	High	High	High	High	High	0.0002632	1.417e-08	3.38	K.SVGEVMAIGR.T	[794-803]
		High	[R].TSVNVVR.[H]		0.00409748	0.00488633	1	1	1	14	Q8C196	Q8C196 [683-689]		0	774.447	High	High	High	High	High	0.0002632	3.649e-06	2.34	R.TSVNVVR.H	[683-689]
		High	[K].SVGEVMAIGR.[T]	1xOxidation [M6]	0.000588951	0.00488633	1	1	1	22	Q8C196	Q8C196 [794-803]		0	1034.53	High	High	High	High	High	0.0002632	7.198e-08	2.98	K.SVGEVMAIGR.T	[794-803]
		High	[R].SVTGWK.[E]		0.0106449	0.00488633	1	1	1	2	Q8C196	Q8C196 [625-630]		0	677.362	Not Found	High	High	Not Found	High	0.0002632	2.53e-05	1.33	R.SVTGWK.E	[625-630]
		High	[R].SVTGWKEIEYEVVR.[D]		0.000618665	0.00488633	1	1	1	5	Q8C196	Q8C196 [625-638]		1	1694.87	Not Found	High	High	High	High	0.0002632	7.973e-08	4.59	R.SVTGWKEIEYEVVR.D	[625-638]
		High	[K].TAHIVLEDGTK.[M]		0.000514134	0.00488633	1	1	1	40	Q8C196	Q8C196 [45-55]		0	1183.63	High	High	High	High	High	0.0002632	5.477e-08	2.99	K.TAHIVLEDGTK.M	[45-55]
		High	[R].TAVDSGIALLTNFQVTK.[L]		5.54437e-06	0.00488633	1	1	1	14	Q8C196	Q8C196 [1455-1471]		0	1777.97	High	High	High	High	High	0.0002632	5.827e-12	6.83	R.TAVDSGIALLTNFQVTK.L	[1455-1471]
		High	[R].TAVDSGIALLTNFQVTKLFAEAVQKSRTVDSK.[S]		0.00584578	0.00488633	1	1	1	1	Q8C196	Q8C196 [1455-1486]		3	3437.86	Not Found	Not Found	High	Not Found	High	0.0002632	7.49e-06	6.09	R.TAVDSGIALLTNFQVTKLFAEAVQKSRTVDSK.S	[1455-1486]
		High	[R].TFEESFQK.[A]		0.00305744	0.00488633	1	1	1	23	Q8C196	Q8C196 [804-811]		0	1015.47	High	High	High	High	High	0.0002632	2.011e-06	2.14	R.TFEESFQK.A	[804-811]
		High	[K].TLGVDFIDVATK.[V]		0.000103084	0.00488633	1	1	1	51	Q8C196	Q8C196 [1270-1281]		0	1278.69	High	High	High	High	High	0.0002632	2.13e-09	3.83	K.TLGVDFIDVATK.V	[1270-1281]
		High	[K].TLGVDFIDVATKVMIGESIDEK.[R]		0.251589	0.00488633	1	1	1	2	Q8C196	Q8C196 [1270-1291]		1	2380.23	Not Found	Not Found	High	High	High	0.0002632	0.02111	1.91	K.TLGVDFIDVATKVMIGESIDEK.R	[1270-1291]
		High	[K].TSACFEPSLDYMVTK.[I]	1xCarbamidomethyl [C4]	4.16702e-06	0.00488633	1	1	1	34	Q8C196	Q8C196 [758-772]		0	1748.79	High	High	High	High	High	0.0002632	3.27e-12	4.96	K.TSACFEPSLDYMVTK.I	[758-772]
		High	[K].SVGEVMAIGRTFEESFQKALRMCHPSVDGFTPR.[L]	1xCarbamidomethyl [C23]	0.0750011	0.00488633	1	1	1	2	Q8C196	Q8C196 [794-826]		3	3739.81	Not Found	Not Found	High	High	High	0.0002632	0.001441	4.1	K.SVGEVMAIGRTFEESFQKALRMCHPSVDGFTPR.L	[794-826]
		High	[K].IAPSFAVESMEDALK.[A]		2.24027e-05	0.00488633	1	1	1	43	Q8C196	Q8C196 [561-575]		0	1607.8	High	High	High	High	High	0.0002632	9.762e-11	4.24	K.IAPSFAVESMEDALK.A	[561-575]
		High	[K].IALGIPLPEIKNVVSGK.[T]		0.000182127	0.00488633	1	1	1	4	Q8C196	Q8C196 [741-757]		1	1748.07	Not Found	High	High	High	High	0.0002632	6.739e-09	4.43	K.IALGIPLPEIKNVVSGK.T	[741-757]
		High	[K].IALGIPLPEIK.[N]		0.000252552	0.00488633	1	1	1	23	Q8C196	Q8C196 [741-751]		0	1163.74	High	High	High	High	High	0.0002632	1.303e-08	3.08	K.IALGIPLPEIK.N	[741-751]
		High	[K].AVNTLNEALEFANSVGYPCLLRPSYVLSGSAMNVVFSEDEMK.[R]	1xCarbamidomethyl [C19]	0.254105	0.00488633	1	1	1	2	Q8C196	Q8C196 [1108-1149]		0	4622.23	High	High	Not Found	Not Found	High	0.0002632	0.02154	1.68	K.AVNTLNEALEFANSVGYPCLLRPSYVLSGSAMNVVFSEDEMK.R	[1108-1149]
		High	[K].AVNTLNEALEFANSVGYPCLLRPSYVLSGSAMNVVFSEDEMK.[R]	1xCarbamidomethyl [C19]; 1xOxidation [M32]	0.00704298	0.00488633	1	1	1	2	Q8C196	Q8C196 [1108-1149]		0	4638.22	Not Found	Not Found	High	High	High	0.0002632	1.09e-05	4.92	K.AVNTLNEALEFANSVGYPCLLRPSYVLSGSAMNVVFSEDEMK.R	[1108-1149]
		High	[K].AVNTLNEALEFANSVGYPCLLRPSYVLSGSAMNVVFSEDEMKR.[F]	1xCarbamidomethyl [C19]	5.67808e-07	0.00488633	1	1	1	10	Q8C196	Q8C196 [1108-1150]		1	4778.33	High	High	High	High	High	0.0002632	5.845e-14	12.3	K.AVNTLNEALEFANSVGYPCLLRPSYVLSGSAMNVVFSEDEMKR.F	[1108-1150]
		High	[K].AVNTLNEALEFANSVGYPCLLRPSYVLSGSAMNVVFSEDEMKR.[F]	1xCarbamidomethyl [C19]; 1xOxidation [M]	1.78306e-06	0.00488633	1	1	2	9	Q8C196	Q8C196 [1108-1150]		1	4794.32	High	High	High	High	High	0.0002632	5.89e-13	10.74	K.AVNTLNEALEFANSVGYPCLLRPSYVLSGSAMNVVFSEDEMKR.F	[1108-1150]
		High	[K].AVNTLNEALEFANSVGYPCLLRPSYVLSGSAMNVVFSEDEMKR.[F]	1xCarbamidomethyl [C19]; 2xOxidation [M32; M41]	0.000207407	0.00488633	1	1	1	4	Q8C196	Q8C196 [1108-1150]		1	4810.32	Not Found	High	High	High	High	0.0002632	8.764e-09	9.03	K.AVNTLNEALEFANSVGYPCLLRPSYVLSGSAMNVVFSEDEMKR.F	[1108-1150]
		High	[R].CEMASTGEVACFGEGIHTAFLK.[A]	2xCarbamidomethyl [C1; C11]	4.62551e-06	0.00488633	1	1	1	28	Q8C196	Q8C196 [1327-1348]		0	2415.08	High	High	High	High	High	0.0002632	4.032e-12	7.45	R.CEMASTGEVACFGEGIHTAFLK.A	[1327-1348]
		High	[R].CEMASTGEVACFGEGIHTAFLK.[A]	2xCarbamidomethyl [C1; C11]; 1xOxidation [M3]	2.21919e-07	0.00488633	1	1	1	34	Q8C196	Q8C196 [1327-1348]		0	2431.07	High	High	High	High	High	0.0002632	8.775e-15	9.1	R.CEMASTGEVACFGEGIHTAFLK.A	[1327-1348]
		High	[R].CEMASTGEVACFGEGIHTAFLKAMLSTGFKIPQK.[G]	2xCarbamidomethyl [C1; C11]	0.213385	0.00488633	1	1	1	1	Q8C196	Q8C196 [1327-1360]		2	3716.79	Not Found	Not Found	High	Not Found	High	0.0002632	0.01438	3.43	R.CEMASTGEVACFGEGIHTAFLKAMLSTGFKIPQK.G	[1327-1360]
		High	[K].CLGLTEAQTR.[E]	1xCarbamidomethyl [C1]	0.000418106	0.00488633	1	1	1	17	Q8C196	Q8C196 [920-929]		0	1148.57	High	High	High	High	High	0.0002632	3.608e-08	3.14	K.CLGLTEAQTR.E	[920-929]
		High	[K].ATGYPLAFIAAKIALGIPLPEIK.[N]		0.146779	0.00488633	1	1	1	1	Q8C196	Q8C196 [729-751]		1	2367.41	Not Found	High	Not Found	Not Found	High	0.0002632	0.006182	1.77	K.ATGYPLAFIAAKIALGIPLPEIK.N	[729-751]
		High	[R].DADDNCVTVCNMENVDAMGVHTGDSVVVAPAQTLSNAEFQMLR.[R]	2xCarbamidomethyl [C6; C10]	4.74448e-05	0.00488633	1	1	1	8	Q8C196	Q8C196 [639-681]		0	4681.07	High	High	High	High	High	0.0002632	4.446e-10	8.84	R.DADDNCVTVCNMENVDAMGVHTGDSVVVAPAQTLSNAEFQMLR.R	[639-681]
		High	[R].DADDNCVTVCNMENVDAMGVHTGDSVVVAPAQTLSNAEFQMLR.[R]	2xCarbamidomethyl [C6; C10]; 2xOxidation [M18; M41]	0.179979	0.00488633	1	1	1	1	Q8C196	Q8C196 [639-681]		0	4713.06	High	Not Found	Not Found	Not Found	High	0.0002632	0.009779	2.14	R.DADDNCVTVCNMENVDAMGVHTGDSVVVAPAQTLSNAEFQMLR.R	[639-681]
		High	[R].DADPILR.[C]		0.00367781	0.00488633	1	1	1	12	Q8C196	Q8C196 [1320-1326]		0	799.431	High	High	High	High	High	0.0002632	2.93e-06	2.24	R.DADPILR.C	[1320-1326]
		High	[R].DELGLNK.[Y]		0.00500619	0.00488633	1	1	1	7	Q8C196	Q8C196 [113-119]		0	788.415	High	High	High	High	High	0.0002632	5.472e-06	1.99	R.DELGLNK.Y	[113-119]
		High	[R].DELGLNKYMESDGIK.[V]		0.445128	0.00488633	1	1	1	1	Q8C196	Q8C196 [113-127]		1	1711.82	Not Found	Not Found	Not Found	High	High	0.0002632	0.08478	1.93	R.DELGLNKYMESDGIK.V	[113-127]
		High	[R].DELGLNKYMESDGIK.[V]	1xOxidation [M9]	0.0016618	0.00488633	1	1	1	7	Q8C196	Q8C196 [113-127]		1	1727.82	High	High	High	High	High	0.0002632	5.865e-07	3.92	R.DELGLNKYMESDGIK.V	[113-127]
		High	[R].DGSIDLVINLPNNNTK.[F]		2.66948e-05	0.00488633	1	1	1	31	Q8C196	Q8C196 [1429-1444]		0	1726.9	High	High	High	High	High	0.0002632	1.393e-10	4.71	R.DGSIDLVINLPNNNTK.F	[1429-1444]
		High	[R].DKGTMLGK.[I]		0.00403359	0.00488633	1	1	1	4	Q8C196	Q8C196 [175-182]		1	849.45	High	High	High	High	High	0.0002632	3.53e-06	2.69	R.DKGTMLGK.I	[175-182]
		High	[R].DKGTMLGK.[I]	1xOxidation [M5]	0.00739668	0.00488633	1	1	1	6	Q8C196	Q8C196 [175-182]		1	865.445	High	High	High	High	High	0.0002632	1.204e-05	1.93	R.DKGTMLGK.I	[175-182]
		High	[R].DKGTMLGKIEFEGQSVDFVDPNK.[Q]		0.0520056	0.00488633	1	1	1	1	Q8C196	Q8C196 [175-197]		2	2554.25	Not Found	Not Found	Not Found	High	High	0.0002632	0.0006643	2.88	R.DKGTMLGKIEFEGQSVDFVDPNK.Q	[175-197]
		High	[R].DADDNCVTVCNMENVDAMGVHTGDSVVVAPAQTLSNAEFQMLR.[R]	2xCarbamidomethyl [C6; C10]; 1xOxidation [M]	0.000149276	0.00488633	1	1	3	11	Q8C196	Q8C196 [639-681]		0	4697.07	High	High	High	High	High	0.0002632	4.509e-09	6.24	R.DADDNCVTVCNMENVDAMGVHTGDSVVVAPAQTLSNAEFQMLR.R	[639-681]
		High	[R].DILNMDK.[T]		0.00850039	0.00488633	1	1	1	10	Q8C196	Q8C196 [883-889]		0	848.418	High	High	High	High	High	0.0002632	1.602e-05	1.86	R.DILNMDK.T	[883-889]
		High	[K].ATGYPLAFIAAK.[I]		8.17075e-05	0.00488633	1	1	1	24	Q8C196	Q8C196 [729-740]		0	1222.68	High	High	High	High	High	0.0002632	1.334e-09	3.06	K.ATGYPLAFIAAK.I	[729-740]
		High	[K].APMFSWPR.[L]		0.00243873	0.00488633	1	1	1	22	Q8C196	Q8C196 [1310-1317]		0	991.482	High	High	High	High	High	0.0002632	1.277e-06	2.4	K.APMFSWPR.L	[1310-1317]
		High	[K].AADTIGYPVMIR.[S]	1xOxidation [M10]	0.000810202	0.00488633	1	1	1	40	Q8C196	Q8C196 [576-587]		0	1322.68	High	High	High	High	High	0.0002632	1.372e-07	3.47	K.AADTIGYPVMIR.S	[576-587]
		High	[K].AADTIGYPVMIRSAYALGGLGSGICPNK.[E]	1xCarbamidomethyl [C25]	0.0216609	0.00488633	1	1	1	1	Q8C196	Q8C196 [576-603]		1	2852.44	Not Found	High	Not Found	Not Found	High	0.0002632	0.000108	4.79	K.AADTIGYPVMIRSAYALGGLGSGICPNK.E	[576-603]
		High	[K].AERPDGLILGMGGQTALNCGVELFK.[R]	1xCarbamidomethyl [C19]	1.97185e-07	0.00488633	1	1	1	18	Q8C196	Q8C196 [498-522]		0	2646.34	High	High	High	High	High	0.0002632	6.894e-15	10.54	K.AERPDGLILGMGGQTALNCGVELFK.R	[498-522]
		High	[K].AERPDGLILGMGGQTALNCGVELFK.[R]	1xCarbamidomethyl [C19]; 1xOxidation [M11]	9.74052e-08	0.00488633	1	1	1	22	Q8C196	Q8C196 [498-522]		0	2662.33	High	High	High	High	High	0.000263158	1.6602e-15	10.22	K.AERPDGLILGMGGQTALNCGVELFK.R	[498-522]
		High	[K].AERPDGLILGMGGQTALNCGVELFKR.[G]	1xCarbamidomethyl [C19]	2.38131e-05	0.00488633	1	1	1	4	Q8C196	Q8C196 [498-523]		1	2802.44	Not Found	High	High	High	High	0.0002632	1.105e-10	8.8	K.AERPDGLILGMGGQTALNCGVELFKR.G	[498-523]
		High	[K].AERPDGLILGMGGQTALNCGVELFKR.[G]	1xCarbamidomethyl [C19]; 1xOxidation [M11]	2.06648e-05	0.00488633	1	1	1	3	Q8C196	Q8C196 [498-523]		1	2818.43	High	High	Not Found	Not Found	High	0.0002632	8.29e-11	8.08	K.AERPDGLILGMGGQTALNCGVELFKR.G	[498-523]
		High	[K].AFAISGPFNVQFLVK.[G]		1.48433e-05	0.00488633	1	1	1	17	Q8C196	Q8C196 [1233-1247]		0	1637.9	High	High	High	High	High	0.0002632	4.253e-11	5.75	K.AFAISGPFNVQFLVK.G	[1233-1247]
		High	[K].AFAISGPFNVQFLVKGNDVLVIECNLRASR.[S]	1xCarbamidomethyl [C24]	0.00272797	0.00488633	1	1	1	1	Q8C196	Q8C196 [1233-1262]		2	3334.77	Not Found	High	Not Found	Not Found	High	0.0002632	1.599e-06	3.66	K.AFAISGPFNVQFLVKGNDVLVIECNLRASR.S	[1233-1262]
		High	[K].AFAMTNQILVER.[S]		7.47777e-05	0.00488633	1	1	1	44	Q8C196	Q8C196 [613-624]		0	1392.73	High	High	High	High	High	0.0002632	1.115e-09	3.94	K.AFAMTNQILVER.S	[613-624]
		High	[K].APMFSWPR.[L]	1xOxidation [M3]	0.00453808	0.00488633	1	1	1	48	Q8C196	Q8C196 [1310-1317]		0	1007.48	High	High	High	High	High	0.0002632	4.473e-06	2.19	K.APMFSWPR.L	[1310-1317]
		High	[K].AFAMTNQILVER.[S]	1xOxidation [M4]	4.36781e-05	0.00488633	1	1	1	72	Q8C196	Q8C196 [613-624]		0	1408.73	High	High	High	High	High	0.0002632	3.763e-10	4.13	K.AFAMTNQILVER.S	[613-624]
		High	[K].AKEIGFSDK.[Q]		0.0010041	0.00488633	1	1	1	4	Q8C196	Q8C196 [907-915]		1	994.52	High	High	High	High	High	0.0002632	2.12e-07	2.51	K.AKEIGFSDK.Q	[907-915]
		High	[K].AKTAHIVLEDGTK.[M]		0.00675891	0.00488633	1	1	1	1	Q8C196	Q8C196 [43-55]		1	1382.76	Not Found	Not Found	Not Found	High	High	0.0002632	1.005e-05	2.24	K.AKTAHIVLEDGTK.M	[43-55]
		High	[K].ALENNMSLDEIVR.[L]		4.02105e-05	0.00488633	1	1	1	30	Q8C196	Q8C196 [857-869]		0	1503.75	High	High	High	High	High	0.0002632	3.181e-10	4.69	K.ALENNMSLDEIVR.L	[857-869]
		High	[K].ALENNMSLDEIVR.[L]	1xOxidation [M6]	6.31267e-05	0.00488633	1	1	1	44	Q8C196	Q8C196 [857-869]		0	1519.74	High	High	High	High	High	0.0002632	7.938e-10	4.78	K.ALENNMSLDEIVR.L	[857-869]
		High	[K].AMKEENVK.[T]		0.00367781	0.00488633	1	1	1	4	Q8C196	Q8C196 [451-458]		1	948.482	High	High	High	High	High	0.0002632	2.933e-06	2.51	K.AMKEENVK.T	[451-458]
		High	[K].AMKEENVK.[T]	1xOxidation [M2]	0.150471	0.00488633	1	1	1	3	Q8C196	Q8C196 [451-458]		1	964.477	Not Found	High	High	High	High	0.0002632	0.006533	1.68	K.AMKEENVK.T	[451-458]
		High	[K].AMLSTGFK.[I]		0.00527868	0.00488633	1	1	1	20	Q8C196	Q8C196 [1349-1356]		0	854.444	High	High	High	High	High	0.0002632	6.086e-06	2.14	K.AMLSTGFK.I	[1349-1356]
		High	[K].AMLSTGFK.[I]	1xOxidation [M2]	0.00511547	0.00488633	1	1	1	38	Q8C196	Q8C196 [1349-1356]		0	870.439	High	High	High	High	High	0.0002632	5.712e-06	2.01	K.AMLSTGFK.I	[1349-1356]
		High	[K].AMLSTGFKIPQK.[G]		0.00242916	0.00488633	1	1	1	3	Q8C196	Q8C196 [1349-1360]		1	1320.73	Not Found	High	High	High	High	0.0002632	1.265e-06	2.61	K.AMLSTGFKIPQK.G	[1349-1360]
		High	[K].AFAMTNQILVERSVTGWKEIEYEVVR.[D]		0.000168995	0.00488633	1	1	1	1	Q8C196	Q8C196 [613-638]		2	3068.59	Not Found	Not Found	High	Not Found	High	0.0002632	5.795e-09	7.31	K.AFAMTNQILVERSVTGWKEIEYEVVR.D	[613-638]
		High	[R].DILNMDK.[T]	1xOxidation [M5]	0.0585712	0.00488633	1	1	1	22	Q8C196	Q8C196 [883-889]		0	864.413	High	High	High	High	High	0.0002632	0.0008533	1.39	R.DILNMDK.T	[883-889]
		High	[K].EENVKTVLMNPNIASVQTNEVGLK.[Q]	1xPhospho [T6(97.9)]	0.450856	0.00488633	1	1	1	1	Q8C196	Q8C196 [454-477]	Q8C196 1xPhospho [T459(97.9)]	1	2707.34	Not Found	Not Found	High	Not Found	High	0.0002632	0.08738	1.43	K.EENVKTVLMNPNIASVQTNEVGLK.Q	[454-477]
		Checked	Confidence	Modification Name	Target Amino Acid	Position in Peptide	Site Probability	Peptide Sequence	# Modified PSMs	# Uncertain Modified PSMs	# Unmodified PSMs	Protein Accession	Protein Description	Position	Master	Motif	Site Status
		TRUE	High	Phospho	T	6	97.9	EENVKTVLMNPNIASVQTNEVGLK	1	0	0	Q8C196	Carbamoyl-phosphate synthase [ammonia], mitochondrial OS=Mus musculus OX=10090 GN=Cps1 PE=1 SV=2	459	Master Protein	KEENVKtVLMNPN	Modified
		High	[K].EIEYEVVR.[D]		0.00416238	0.00488633	1	1	1	22	Q8C196	Q8C196 [631-638]		0	1036.53	High	High	High	High	High	0.0002632	3.758e-06	2.2	K.EIEYEVVR.D	[631-638]
		High	[K].GNDVLVIECNLR.[A]	1xCarbamidomethyl [C9]	0.000146077	0.00488633	1	1	1	29	Q8C196	Q8C196 [1248-1259]		0	1401.72	High	High	High	High	High	0.0002632	4.312e-09	4.28	K.GNDVLVIECNLR.A	[1248-1259]
		High	[K].GNPTKVVAVDCGIK.[N]	1xCarbamidomethyl [C11]	0.0192078	0.00488633	1	1	1	3	Q8C196	Q8C196 [215-228]		1	1457.78	Not Found	Not Found	High	High	High	0.0002632	8.441e-05	2.99	K.GNPTKVVAVDCGIK.N	[215-228]
		High	[K].GQILTMANPIIGNGGAPDTTAR.[D]		5.44803e-07	0.00488633	1	1	1	26	Q8C196	Q8C196 [91-112]		0	2168.11	High	High	High	High	High	0.0002632	5.365e-14	7.18	K.GQILTMANPIIGNGGAPDTTAR.D	[91-112]
		High	[K].GQILTMANPIIGNGGAPDTTAR.[D]	1xOxidation [M6]	5.73427e-07	0.00488633	1	1	1	55	Q8C196	Q8C196 [91-112]		0	2184.11	High	High	High	High	High	0.0002632	5.97e-14	4.31	K.GQILTMANPIIGNGGAPDTTAR.D	[91-112]
		High	[K].GQILTMANPIIGNGGAPDTTARDELGLNK.[Y]		2.25844e-06	0.00488633	1	1	1	16	Q8C196	Q8C196 [91-119]		1	2937.51	High	High	High	High	High	0.0002632	9.51e-13	7.56	K.GQILTMANPIIGNGGAPDTTARDELGLNK.Y	[91-119]
		Checked	Confidence	Modification Name	Target Amino Acid	Position in Peptide	Site Probability	Peptide Sequence	# Modified PSMs	# Uncertain Modified PSMs	# Unmodified PSMs	Protein Accession	Protein Description	Position	Master	Motif	Site Status
		TRUE	High	HexNAc	T	20		GQILTMANPIIGNGGAPDTTARDELGLNK	5	0	29	Q8C196	Carbamoyl-phosphate synthase [ammonia], mitochondrial OS=Mus musculus OX=10090 GN=Cps1 PE=1 SV=2	110	Master Protein	GGAPDTtARDELG	Unmodified
		TRUE	High	HexNAc	T	19		GQILTMANPIIGNGGAPDTTARDELGLNK	1	0	33	Q8C196	Carbamoyl-phosphate synthase [ammonia], mitochondrial OS=Mus musculus OX=10090 GN=Cps1 PE=1 SV=2	109	Master Protein	NGGAPDtTARDEL	Unmodified
		TRUE	High	Phospho	T	19	96.8	GQILTMANPIIGNGGAPDTTARDELGLNK	3	2	29	Q8C196	Carbamoyl-phosphate synthase [ammonia], mitochondrial OS=Mus musculus OX=10090 GN=Cps1 PE=1 SV=2	109	Master Protein	NGGAPDtTARDEL	Unmodified
		High	[K].GQILTMANPIIGNGGAPDTTARDELGLNK.[Y]	1xOxidation [M6]	3.15039e-06	0.00488633	1	1	1	12	Q8C196	Q8C196 [91-119]		1	2953.5	High	High	High	High	High	0.0002632	1.861e-12	7.99	K.GQILTMANPIIGNGGAPDTTARDELGLNK.Y	[91-119]
		Checked	Confidence	Modification Name	Target Amino Acid	Position in Peptide	Site Probability	Peptide Sequence	# Modified PSMs	# Uncertain Modified PSMs	# Unmodified PSMs	Protein Accession	Protein Description	Position	Master	Motif	Site Status
		TRUE	High	HexNAc	T	20		GQILTMANPIIGNGGAPDTTARDELGLNK	5	0	29	Q8C196	Carbamoyl-phosphate synthase [ammonia], mitochondrial OS=Mus musculus OX=10090 GN=Cps1 PE=1 SV=2	110	Master Protein	GGAPDTtARDELG	Unmodified
		TRUE	High	HexNAc	T	19		GQILTMANPIIGNGGAPDTTARDELGLNK	1	0	33	Q8C196	Carbamoyl-phosphate synthase [ammonia], mitochondrial OS=Mus musculus OX=10090 GN=Cps1 PE=1 SV=2	109	Master Protein	NGGAPDtTARDEL	Unmodified
		TRUE	High	Phospho	T	19	96.8	GQILTMANPIIGNGGAPDTTARDELGLNK	3	2	29	Q8C196	Carbamoyl-phosphate synthase [ammonia], mitochondrial OS=Mus musculus OX=10090 GN=Cps1 PE=1 SV=2	109	Master Protein	NGGAPDtTARDEL	Unmodified
		High	[R].GQNQPVLNITNR.[Q]		0.000202164	0.00488633	1	1	1	35	Q8C196	Q8C196 [317-328]		0	1353.72	High	High	High	High	High	0.0002632	8.326e-09	3.98	R.GQNQPVLNITNR.Q	[317-328]
		High	[K].GTTITSVLPKPALVASR.[V]		2.6959e-05	0.00488633	1	1	1	41	Q8C196	Q8C196 [403-419]		0	1711.01	High	High	High	High	High	0.0002632	1.419e-10	4.33	K.GTTITSVLPKPALVASR.V	[403-419]
		High	[R].GVLKEYGVK.[V]		0.00597331	0.00488633	1	1	1	3	Q8C196	Q8C196 [524-532]		1	992.578	Not Found	High	High	High	High	0.0002632	7.807e-06	2.27	R.GVLKEYGVK.V	[524-532]
		High	[K].GLNSDSVTEETLRK.[A]		0.000163753	0.00488633	1	1	1	22	Q8C196	Q8C196 [893-906]		1	1548.79	High	High	High	High	High	0.0002632	5.424e-09	4.32	K.GLNSDSVTEETLRK.A	[893-906]
		High	[K].GYSFGHPSSVAGEVVFNTGLGGYPEALTDPAYK.[G]		3.25125e-06	0.00488633	1	1	1	19	Q8C196	Q8C196 [58-90]		0	3387.62	High	High	High	High	High	0.0002632	1.983e-12	8.95	K.GYSFGHPSSVAGEVVFNTGLGGYPEALTDPAYK.G	[58-90]
		High	[R].HLGIVGECNIQFALHPTSMEYCIIEVNAR.[L]	2xCarbamidomethyl [C8; C22]; 1xOxidation [M19]	3.56026e-07	0.00488633	1	1	1	10	Q8C196	Q8C196 [690-718]		0	3387.63	Not Found	High	High	High	High	0.0002632	2.28e-14	8.48	R.HLGIVGECNIQFALHPTSMEYCIIEVNAR.L	[690-718]
		High	[K].KELSEPSSTR.[I]		0.000722776	0.00488633	1	1	1	7	Q8C196	Q8C196 [841-850]		1	1133.58	High	High	High	High	High	0.0002632	1.089e-07	2.72	K.KELSEPSSTR.I	[841-850]
		High	[R].KEPLFGISTGNIITGLAAGAK.[S]		9.00235e-07	0.00488633	1	1	1	19	Q8C196	Q8C196 [287-307]		1	2058.16	High	High	High	High	High	0.0002632	1.484e-13	5.36	R.KEPLFGISTGNIITGLAAGAK.S	[287-307]
		High	[K].KILESDR.[K]		0.341192	0.00488633	1	1	1	1	Q8C196	Q8C196 [280-286]		1	860.484	Not Found	Not Found	Not Found	High	High	0.0002632	0.04362	1.11	K.KILESDR.K	[280-286]
		High	[K].KILESDRK.[E]		0.00168484	0.00488633	1	1	1	4	Q8C196	Q8C196 [280-287]		2	988.579	High	High	High	High	High	0.0002632	6.022e-07	2.41	K.KILESDRK.E	[280-287]
		High	[K].KILESDRKEPLFGISTGNIITGLAAGAK.[S]		0.00073425	0.00488633	1	1	1	6	Q8C196	Q8C196 [280-307]		3	2899.63	Not Found	High	High	High	High	0.0002632	1.126e-07	4.93	K.KILESDRKEPLFGISTGNIITGLAAGAK.S	[280-307]
		High	[K].KNIHPWVK.[Q]		0.000480842	0.00488633	1	1	1	4	Q8C196	Q8C196 [935-942]		1	1021.59	High	High	High	High	High	0.0002632	4.797e-08	2.53	K.KNIHPWVK.Q	[935-942]
		High	[K].KTVVVNCNPETVSTDFDECDK.[L]	2xCarbamidomethyl [C7; C19]	0.000309953	0.00488633	1	1	1	4	Q8C196	Q8C196 [1009-1029]		1	2457.09	Not Found	High	High	High	High	0.0002632	1.971e-08	4.97	K.KTVVVNCNPETVSTDFDECDK.L	[1009-1029]
		High	[K].KTVVVNCNPETVSTDFDECDKLYFEELSLER.[I]	2xCarbamidomethyl [C7; C19]	3.96681e-06	0.00488633	1	1	1	11	Q8C196	Q8C196 [1009-1039]		2	3736.74	High	High	High	High	High	0.0002632	2.96e-12	9.45	K.KTVVVNCNPETVSTDFDECDKLYFEELSLER.I	[1009-1039]
		High	[R].HLGIVGECNIQFALHPTSMEYCIIEVNAR.[L]	2xCarbamidomethyl [C8; C22]	5.65576e-07	0.00488633	1	1	1	22	Q8C196	Q8C196 [690-718]		0	3371.63	High	High	High	High	High	0.0002632	5.79e-14	6.96	R.HLGIVGECNIQFALHPTSMEYCIIEVNAR.L	[690-718]
		High	[K].YMESDGIK.[V]	1xOxidation [M2]	0.00215453	0.00488633	1	1	1	26	Q8C196	Q8C196 [120-127]		0	958.419	High	High	High	High	High	0.0002632	9.924e-07	2.15	K.YMESDGIK.V	[120-127]
		High	[K].GLNSDSVTEETLR.[K]		0.000113751	0.00488633	1	1	1	26	Q8C196	Q8C196 [893-905]		0	1420.69	High	High	High	High	High	0.0002632	2.603e-09	4.53	K.GLNSDSVTEETLR.K	[893-905]
		High	[K].GKGTTITSVLPKPALVASR.[V]	1xPhospho [S8(99)]	0.414703	0.00488633	1	1	1	1	Q8C196	Q8C196 [401-419]	Q8C196 1xPhospho [S408(99)]	1	1976.09	High	Not Found	Not Found	Not Found	High	0.0002632	0.07065	0.54	K.GKGTTITSVLPKPALVASR.V	[401-419]
		Checked	Confidence	Modification Name	Target Amino Acid	Position in Peptide	Site Probability	Peptide Sequence	# Modified PSMs	# Uncertain Modified PSMs	# Unmodified PSMs	Protein Accession	Protein Description	Position	Master	Motif	Site Status
		TRUE	High	Phospho	S	8	99	GKGTTITSVLPKPALVASR	1	0	15	Q8C196	Carbamoyl-phosphate synthase [ammonia], mitochondrial OS=Mus musculus OX=10090 GN=Cps1 PE=1 SV=2	408	Master Protein	KGTTITsVLPKPA	Modified
		High	[K].EIGFSDK.[Q]		0.015006	0.00488633	1	1	1	15	Q8C196	Q8C196 [909-915]		0	795.388	High	High	High	High	High	0.0002632	5.086e-05	1.58	K.EIGFSDK.Q	[909-915]
		High	[K].ELSEPSSTR.[I]		0.00430371	0.00488633	1	1	1	10	Q8C196	Q8C196 [842-850]		0	1005.48	Not Found	High	High	High	High	0.0002632	4.032e-06	2.45	K.ELSEPSSTR.I	[842-850]
		High	[K].EPLFGISTGNIITGLAAGAK.[S]		3.24485e-06	0.00488633	1	1	1	15	Q8C196	Q8C196 [288-307]		0	1930.06	High	High	High	High	High	0.0002632	1.978e-12	4.81	K.EPLFGISTGNIITGLAAGAK.S	[288-307]
		High	[K].EPLFGISTGNIITGLAAGAKSYK.[M]		0.0703912	0.00488633	1	1	1	1	Q8C196	Q8C196 [288-310]		1	2308.25	Not Found	Not Found	High	Not Found	High	0.0002632	0.001258	4.48	K.EPLFGISTGNIITGLAAGAKSYK.M	[288-310]
		High	[K].EPLFGISTGNIITGLAAGAKSYKMSMANR.[G]		3.00553e-07	0.00488633	1	1	1	3	Q8C196	Q8C196 [288-316]		2	2998.55	High	High	High	Not Found	High	0.0002632	1.615e-14	8.8	K.EPLFGISTGNIITGLAAGAKSYKMSMANR.G	[288-316]
		High	[K].ETLIDLGTK.[A]		0.00160082	0.00488633	1	1	1	28	Q8C196	Q8C196 [604-612]		0	989.551	High	High	High	High	High	0.0002632	5.44e-07	2.74	K.ETLIDLGTK.A	[604-612]
		High	[K].ETLIDLGTKAFAMTNQILVERSVTGWK.[E]		1.28555e-05	0.00488633	1	1	1	2	Q8C196	Q8C196 [604-630]		2	3021.61	Not Found	Not Found	High	High	High	0.0002632	3.189e-11	6.65	K.ETLIDLGTKAFAMTNQILVERSVTGWK.E	[604-630]
		High	[R].EVEMDAVGK.[E]		0.00238185	0.00488633	1	1	1	17	Q8C196	Q8C196 [1175-1183]		0	977.461	High	High	High	High	High	0.0002632	1.214e-06	2.46	R.EVEMDAVGK.E	[1175-1183]
		High	[R].EVEMDAVGK.[E]	1xOxidation [M4]	0.00386297	0.00488633	1	1	1	29	Q8C196	Q8C196 [1175-1183]		0	993.456	High	High	High	High	High	0.0002632	3.239e-06	2.13	R.EVEMDAVGK.E	[1175-1183]
		High	[K].EWPANLDLK.[K]		0.00733892	0.00488633	1	1	1	14	Q8C196	Q8C196 [832-840]		0	1085.56	High	High	High	High	High	0.0002632	1.19e-05	1.71	K.EWPANLDLK.K	[832-840]
		High	[K].EWPANLDLKK.[E]		0.000839426	0.00488633	1	1	1	46	Q8C196	Q8C196 [832-841]		1	1213.66	High	High	High	High	High	0.0002632	1.477e-07	2.19	K.EWPANLDLKK.E	[832-841]
		High	[K].FDEHGIMVLGCGPYHIGSSVEFDWCAVSSIR.[T]	2xCarbamidomethyl [C11; C25]	0.0377104	0.00488633	1	1	1	1	Q8C196	Q8C196 [971-1001]		0	3525.6	Not Found	High	Not Found	Not Found	High	0.0002632	0.0003399	4.26	K.FDEHGIMVLGCGPYHIGSSVEFDWCAVSSIR.T	[971-1001]
		High	[R].FHGTSSR.[I]		0.0142095	0.00488633	1	1	1	3	Q8C196	Q8C196 [781-787]		0	791.379	High	High	High	Not Found	High	0.0002632	4.549e-05	1.59	R.FHGTSSR.I	[781-787]
		High	[R].FLEEATR.[V]		0.00261248	0.00488633	1	1	1	27	Q8C196	Q8C196 [1151-1157]		0	865.441	High	High	High	High	High	0.0002632	1.466e-06	2.08	R.FLEEATR.V	[1151-1157]
		High	[R].FLGVAEQLHNEGFK.[L]		3.20608e-05	0.00488633	1	1	1	178	Q8C196	Q8C196 [1374-1387]		0	1588.81	High	High	High	High	High	0.0002632	2.018e-10	3.85	R.FLGVAEQLHNEGFK.L	[1374-1387]
		High	[K].FVHDNYVIR.[R]		0.00181207	0.00488633	1	1	1	89	Q8C196	Q8C196 [1445-1453]		0	1162.6	High	High	High	High	High	0.0002632	7.003e-07	3.42	K.FVHDNYVIR.R	[1445-1453]
		High	[K].FVHDNYVIRR.[T]		0.0862074	0.00488633	1	1	1	2	Q8C196	Q8C196 [1445-1454]		1	1318.7	Not Found	High	Not Found	High	High	0.0002632	0.00194	2.13	K.FVHDNYVIRR.T	[1445-1454]
		High	[R].GAEVHLVPWNHDFTQMEYDGLLIAGGPGNPALAQPLIQNVK.[K]		1.26322e-06	0.00488633	1	1	1	16	Q8C196	Q8C196 [239-279]		0	4410.23	High	High	High	High	High	0.0002632	2.933e-13	8.31	R.GAEVHLVPWNHDFTQMEYDGLLIAGGPGNPALAQPLIQNVK.K	[239-279]
		High	[R].GAEVHLVPWNHDFTQMEYDGLLIAGGPGNPALAQPLIQNVK.[K]	1xOxidation [M16]	7.70366e-06	0.00488633	1	1	1	6	Q8C196	Q8C196 [239-279]		0	4426.23	High	High	High	High	High	0.0002632	1.132e-11	9.62	R.GAEVHLVPWNHDFTQMEYDGLLIAGGPGNPALAQPLIQNVK.K	[239-279]
		High	[K].GKGTTITSVLPKPALVASR.[V]		7.1045e-05	0.00488633	1	1	1	15	Q8C196	Q8C196 [401-419]		1	1896.13	High	High	High	High	High	0.0002632	1.007e-09	5.29	K.GKGTTITSVLPKPALVASR.V	[401-419]
		Checked	Confidence	Modification Name	Target Amino Acid	Position in Peptide	Site Probability	Peptide Sequence	# Modified PSMs	# Uncertain Modified PSMs	# Unmodified PSMs	Protein Accession	Protein Description	Position	Master	Motif	Site Status
		TRUE	High	Phospho	S	8	99	GKGTTITSVLPKPALVASR	1	0	15	Q8C196	Carbamoyl-phosphate synthase [ammonia], mitochondrial OS=Mus musculus OX=10090 GN=Cps1 PE=1 SV=2	408	Master Protein	KGTTITsVLPKPA	Unmodified
		High	[K].GILIGIQQSFRPR.[F]		0.00169149	0.00488633	1	1	1	79	Q8C196	Q8C196 [1361-1373]		0	1484.87	High	High	High	High	High	0.0002632	6.073e-07	2.81	K.GILIGIQQSFRPR.F	[1361-1373]
		High	[K].YMESDGIKVAGLLVLNYSNDYNHWLATK.[S]		6.44087e-07	0.00488633	1	1	1	1	Q8C196	Q8C196 [120-147]		1	3214.59	Not Found	Not Found	High	Not Found	High	0.0002632	7.53e-14	10.14	K.YMESDGIKVAGLLVLNYSNDYNHWLATK.S	[120-147]
		High	[K].GQILTMANPIIGNGGAPDTTARDELGLNK.[Y]	1xHexNAc [T]; 1xPhospho [T19(96.8)]	0.499491	0.00985205	1	1	4	6	Q8C196	Q8C196 [91-119]	Q8C196 1xHexNAc [T]; 1xPhospho [T109(96.8)]	1	3220.56	Not Found	High	High	High	High	0.0005245	0.1144	1.78	K.GQILTMANPIIGNGGAPDTTARDELGLNK.Y	[91-119]
		Checked	Confidence	Modification Name	Target Amino Acid	Position in Peptide	Site Probability	Peptide Sequence	# Modified PSMs	# Uncertain Modified PSMs	# Unmodified PSMs	Protein Accession	Protein Description	Position	Master	Motif	Site Status
		TRUE	High	HexNAc	T	20		GQILTMANPIIGNGGAPDTTARDELGLNK	5	0	29	Q8C196	Carbamoyl-phosphate synthase [ammonia], mitochondrial OS=Mus musculus OX=10090 GN=Cps1 PE=1 SV=2	110	Master Protein	GGAPDTtARDELG	Not Differentiable
		TRUE	High	HexNAc	T	19		GQILTMANPIIGNGGAPDTTARDELGLNK	1	0	33	Q8C196	Carbamoyl-phosphate synthase [ammonia], mitochondrial OS=Mus musculus OX=10090 GN=Cps1 PE=1 SV=2	109	Master Protein	NGGAPDtTARDEL	Not Differentiable
		TRUE	High	Phospho	T	19	96.8	GQILTMANPIIGNGGAPDTTARDELGLNK	3	2	29	Q8C196	Carbamoyl-phosphate synthase [ammonia], mitochondrial OS=Mus musculus OX=10090 GN=Cps1 PE=1 SV=2	109	Master Protein	NGGAPDtTARDEL	Not Differentiable
