# Supplementary material for: O-GlcNAcylation enhances CPS1 catalytic efficiency for ammonia and promotes ureagenesis
Source: Nat Commun. 2022 Sep 5;13:5212. doi: 10.1038/s41467-022-32904-x (PMC9445089; doi:10.1038/s41467-022-32904-x)
Supplement: Supplementary file 7 — Source Data [file 41467_2022_32904_MOESM7_ESM.xlsx]

## Sheet: Fig. 1b
Liver Glutamine (nmol/mg protein)	Control	NH4Cl
	16.019	45.5827
	17.2975	15.1761
	20.0126	42.1788
	15.1896	35.1726		Unpaired t test (two-tailed)
	26.7093	36.4938		P value: 0.0234
Liver Uridine (NMR intensity)	Control	NH4Cl
	0.00022976	0.00056674
	0.00045543	0.00059141
	0.00051974	0.00088281
	0.00057461	0.00099281		Unpaired t test (two-tailed)
	0.00058831	0.00107917		P value: 0.0219
Liver UDP-GlcNAc (nmol/mg protein)	Control	NH4Cl
	0.09	0.15
	0.12	0.12
	0.15	0.22
	0.11	0.19		Unpaired t test (two-tailed)
	0.11	0.24		P value: 0.0225

## Sheet: Fig. 1d
GFPT1/GAPDH	Control	NH4Cl
	0.435644	0.462963
	0.480392	0.323529
	0.415094	0.393443
	0.38	0.323944		Unpaired t test (two-tailed)
	0.362319	0.559524		P value: 0.9686
OGT/GAPDH	Control	NH4Cl
	1.19753	0.731707
	0.883929	1
	0.844444	0.911765
	0.650943	0.880952		Unpaired t test (two-tailed)
	0.603306	1.0396		P value: 0.5339
OGA/GAPDH	Control	NH4Cl
	0.70297	0.833333
	0.588235	0.573529
	0.867925	0.704918
	0.86	0.478873		Unpaired t test (two-tailed)
	0.73913	1.0119		P value: 0.7800

## Sheet: Fig. 2b
OGT/beta-actin	AAV-GFP	AAV-OGT
	0.219858	0.669811
	0.401961	0.683333
	0.401869	0.740157
	0.245902	0.882353		Unpaired t test (two-tailed)
	0.338983	0.784		P value: < 0.0001
	0.342342	0.77305
	0.333333	0.438272
OGA/beta-actin	AAV-GFP	AAV-OGT
	0.432624	0.981132
	0.754902	1.025
	0.757009	0.700787
	0.737705	0.786765		Unpaired t test (two-tailed)
	0.694915	0.656		P value: 0.4483
	0.792793	0.673759
	0.617886	0.450617

## Sheet: Fig. 2d
15N-urea (uM)	AAV-GFP	AAV-OGT
	348.38	219.79
	183.57	261.33
	145.24	244.91
	275.39	219.32
	115.19	254.18
	158.37	341
	270.21	259.71
	278.39	390
	251.54	264.01
	244.41	372.19
	210.27	436.54			Unpaired t test (two-tailed)
	325.94	399.59			P value: 0.0293

## Sheet: Fig. 2f
OGA/beta-actin	AAV-GFP	AAV-OGA
	1.78182	2.96
	2.07407	2.80392
	2.14286	3.28889		Unpaired t test (two-tailed)
	2.14545	2.8		P value: 0.0007
OGT/beta-actin	AAV-GFP	AAV-OGA
	0.927273	1.3
	0.851852	1.11765
	0.803571	0.688889		Unpaired t test (two-tailed)
	0.709091	1.27273		P value: 0.1166

## Sheet: Fig. 2h
Ammonia (uM)	AAV-GFP Baseline	AAV-OGA Baseline	AAV-GFP 30 min Pi	AAV-OGA 30 min Pi
	535.454	313.098	2854.89	2189.38
	624.238	577.57	656.791	3144.98
	444.15	610.055	1372.13	2262.32
	327.086	352.466	1042.64	2759.03
	323.94	278.463	3080.23	2549.78
	523.771	625.389	1504.67	2548.89
	216.841	745.869	2034.66	1636.94
	541.106	501.94	1854.88	2154.97
	621.645	433.532	1658.67	2925.45
	843.245	394.914	1418.25	2530.11
	663.362	299.301	1682.32	2745.21
	773.997	207.51	2950.27	2862.26
	637.405	610.967	2738.33	2956.28
	659.949		2435.36
	885.899		2618.9
	579.696		2050.96
		Unpaired t test (two-tailed)		Unpaired t test (two-tailed)
		P value: 0.0856		P value: 0.0194

## Sheet: Fig. 2i
15N-urea (% of enrichment)	AAV-GFP	AAV-OGA
	16.93	17.97
	16.31	13.1
	20.04	18.23
	20.2	15.7
	16.43	13.99
	21.91	19.3
	19.14	17.98
	18.53	18.14
	18.89	14.67
	21.42	16
	24.49	15.61
	15.49	16.1
	20.07	17.39
	16.35			Unpaired t test (two-tailed)
	18.14			P value: 0.0095
	16.46

## Sheet: Fig. 3b
OGA/beta-actin	siRNA Control	siRNA OGA
	2.09375	1.35714
	2.11475	1.58824		Unpaired t test (two-tailed)
	2.5098	1.53571		P value: 0.0081
OGT/beta-actin	siRNA Control	siRNA OGA
	0.984375	1.23214
	1.06557	1.07843		Unpaired t test (two-tailed)
	1.37255	1.26786		P value: 0.7133

## Sheet: Fig. 3c
Ammonia (uM)		siRNA Control #1	siRNA Control #2	siRNA Control #3	siRNA Control #4	siRNA Control #5	siRNA Control #6	siRNA Control #7	siRNA Control #8	siRNA Control #9	siRNA Control #10
	Baseline	338.387	392.475	174.443	355.446	338.562	359.952	246.27	352.665	216.02	183.79
	30 min pi	2640.96	2376.21	1217.53	893.179	814.733	1803.19	1884.28	1335.01	1190.27	1454.63
	60 min pi	1616.93	727.592	538.163	472.282	583.887	1026.26	379.162	573.204	627.563	571.794
		siRNA OGA #1	siRNA OGA #2	siRNA OGA #3	siRNA OGA #4	siRNA OGA #5	siRNA OGA #6	siRNA OGA #7	siRNA OGA #8	siRNA OGA #9	siRNA OGA #10	siRNA OGA #11	siRNA OGA #12
	Baseline	372.711	517.63	350.186	622.357	333.26	440.729	378.657	309.719	326.902	336.536	276.837	381.923
	30 min pi	1047.54	477.549	537.878	1428.2	1107.78	1367.43	1238.35	1213.41	1416.86	953.091	1580.55	784.763
	60 min pi	716.108	297.229	680.015	268.374	385.771	490.833	678.499	632.995	768.136	612.301	800.613	259.411
Tukey's multiple comparisons test
siRNA Control - siRNA OGA
Baseline	0.9866
30 min pi	0.0119
60 min pi	0.8543

## Sheet: Fig. 3d
15N-urea (uM)	siRNA Control	siRNA OGA
	240	320
	230	340
	250	330
	260	350
	220	370		Unpaired t test (two-tailed)
	200			P value <0.0001

[truncated: 31 more sheets: Fig. 3e, Fig. 3f, Fig. 4b, Fig. 4d, Fig. 4e, Fig. 4i, Fig. 5a, Fig. 5b, Fig. 5d, Fig. 5e, Supp. Fig. 1a, Supp. Fig. 2a, Supp. Fig. 2c, Supp. Fig. 2e, Supp. Fig. 2f, Supp. Fig. 2g, Supp. Fig. 3b, Supp. Fig. 3e, Supp. Fig. 4b, Supp. Fig. 4c …]
